# Supplementary material for: Fungal Diversity of Selected Habitat Specific Cynorkis Species (Orchidaceae) in the Central Highlands of Madagascar
Source: Microorganisms. 2021 Apr 10;9(4):792. doi: 10.3390/microorganisms9040792 (PMC8069969; doi:10.3390/microorganisms9040792)
Supplement: Supplementary file 1 [file microorganisms-09-00792-s001.zip]

Archive with 6 entries (6 files):
- Raw data and analysis_H and D Diversity Calcs.xlsx
- Raw data_Heat map.xlsx
- Non-mycorrhiza fungi.docx
- Mycorrhizal fungi list.docx
- Supplemental file 1-field and OTU.xlsx
- Supplemental file 2-p values.xlsx
