# Supplementary material for: Fungal Diversity of Selected Habitat Specific Cynorkis Species (Orchidaceae) in the Central Highlands of Madagascar
Source: Microorganisms. 2021 Apr 10;9(4):792. doi: 10.3390/microorganisms9040792 (PMC8069969; doi:10.3390/microorganisms9040792)
Supplement: Supplementary file 1 [file microorganisms-09-00792-s001.zip › Raw data and analysis_H and D Diversity Calcs.xlsx]

## Sheet: Combined
											C. papillosa							C. speciosa								C. gibbosa							C. flexuosa												C. ridleyi
Phylum	Class	Order	Family	Genus	Species	Close Match	Sequence	O.T.U			Plant 1	Av abundance	Pi	LnPi	Pi x Ln(Pi)	Simpsons (D)		Plant 1	Plant 8	Av abundance	Pi	LnPi	Pi x Ln(Pi)	Simpsons (D)		Plant 1	Av abundance	Pi	LnPi	Pi x Ln(Pi)	Simpsons (D)		Plant 1	Plant 2	Plant 3	Av abundance	Pi	LnPi	Pi x Ln(Pi)	Simpsons (D)					Plant 1	Plant 2	Av abundance	Pi	LnPi
Ascomycota	Dothideomycetes	Botryosphaeriales	Aplosporellaceae	Aplosporella	hesperidica	MT214341	AT	apl1			0	0	0	#NUM!	#NUM!	3		0	0	0	0	#NUM!	#NUM!	3.08059		0	0	0	#NUM!	#NUM!	2.28571		0	0	0	0	0	#NUM!	#NUM!	5.73041					0	0	0	0	#NUM!
Ascomycota	Dothideomycetes	Botryosphaeriales	Botryosphaeriaceae	Eutiarosporella		KX464132	AQ	bot1			0	0	0	#NUM!	#NUM!			0	0	0	0	#NUM!	#NUM!			0	0	0	#NUM!	#NUM!			0	0	0	0	0	#NUM!	#NUM!						0	0	0	0	#NUM!
Ascomycota	Dothideomycetes	Cladosporiales	Cladosporiaceae	Cladosporium	cladosporioides	KF938436	AR	cld1			0	0	0	#NUM!	#NUM!			0	0	0	0	#NUM!	#NUM!			0	0	0	#NUM!	#NUM!			0	0	0	0	0	#NUM!	#NUM!						0	0	0	0	#NUM!
Ascomycota	Dothideomycetes	Cladosporiales	Cladosporiaceae	Toxicocladosporium		KM816684	AO1	cld2			0	0	0	#NUM!	#NUM!			0	0	0	0	#NUM!	#NUM!			0	0	0	#NUM!	#NUM!			0	0	0	0	0	#NUM!	#NUM!						0	0	0	0	#NUM!
Ascomycota	Dothideomycetes	Cladosporiales	Cladosporiaceae	Toxicocladosporium		KM816684	AO2	cld2			0	0	0	#NUM!	#NUM!			0	0	0	0	#NUM!	#NUM!			0	0	0	#NUM!	#NUM!			0	0	0	0	0	#NUM!	#NUM!						0	0	0	0	#NUM!
Ascomycota	Dothideomycetes	Muyocopronales	Muyocopronaceae	Mycoleptodiscus/Muyocopron		MK640614	AS	muy1			0	0	0	#NUM!	#NUM!			0	0	0	0	#NUM!	#NUM!			0	0	0	#NUM!	#NUM!			0	0	0	0	0	#NUM!	#NUM!						0	0	0	0	#NUM!
Ascomycota	Dothideomycetes	Pleosporales	(Massarinaceae)	(Stagonospora?)		KF558869	AK3	pls1			0	0	0	#NUM!	#NUM!			0	0	0	0	#NUM!	#NUM!			0	0	0	#NUM!	#NUM!			0	0	0	0	0	#NUM!	#NUM!						0	0	0	0	#NUM!
Ascomycota	Dothideomycetes	Pleosporales	Didymosphaeriaceae	Paraphaeosphaeria		MT093465	AL3	did1			0	0	0	#NUM!	#NUM!			0	0	0	0	#NUM!	#NUM!			0	0	0	#NUM!	#NUM!			0	0	0	0	0	#NUM!	#NUM!						1	0	0.5	0.027027	-3.61092
Ascomycota	Dothideomycetes	Pleosporales	Didymosphaeriaceae	Paraphaeosphaeria		JX496047	AL2	did1			0	0	0	#NUM!	#NUM!			0	0	0	0	#NUM!	#NUM!			0	0	0	#NUM!	#NUM!			3	0	0	1	0.0681663	-2.6858	-0.183081						0	0	0	0	#NUM!
Ascomycota	Dothideomycetes	Pleosporales	Didymosphaeriaceae	Paraphaeosphaeria		JX496012	AL1	did1			0	0	0	#NUM!	#NUM!			0	0	0	0	#NUM!	#NUM!			0	0	0	#NUM!	#NUM!			0	0	0	0	0	#NUM!	#NUM!						0	0	0	0	#NUM!
Ascomycota	Dothideomycetes	Pleosporales	Pleosporaceae	Alternaria	alternata/chartarum	MG554260	AN	ple1			0	0	0	#NUM!	#NUM!			0	0	0	0	#NUM!	#NUM!			1	1	0.0625	-2.77259	-0.173287			0	0	0	0	0	#NUM!	#NUM!						0	0	0	0	#NUM!
Ascomycota	Dothideomycetes	Pleosporales	Pleosporaceae	Curvularia	eragostidis/clavata	MK886805	AM2	ple2			0	0	0	#NUM!	#NUM!			0	0	0	0	#NUM!	#NUM!			0	0	0	#NUM!	#NUM!			0	0	0	0	0	#NUM!	#NUM!						1	0	0.5	0.027027	-3.61092
Ascomycota	Dothideomycetes	Pleosporales	Pleosporaceae	Curvularia	na	MG664782	AM1	ple2			0	0	0	#NUM!	#NUM!			0	0	0	0	#NUM!	#NUM!			0	0	0	#NUM!	#NUM!			0	0	0	0	0	#NUM!	#NUM!						0	0	0	0	#NUM!
Ascomycota	Dothideomycetes	Pleosporales				AY744286	AK2	pls1			0	0	0	#NUM!	#NUM!			0	0	0	0	#NUM!	#NUM!			0	0	0	#NUM!	#NUM!			0	0	0	0	0	#NUM!	#NUM!						0	0	0	0	#NUM!
Ascomycota	Dothideomycetes	Pleosporales				AY744286	AK1	pls1			0	0	0	#NUM!	#NUM!			0	0	0	0	#NUM!	#NUM!			0	0	0	#NUM!	#NUM!			0	0	0	0	0	#NUM!	#NUM!						0	0	0	0	#NUM!
Ascomycota	Dothideomycetes					HQ631008	AP	dot1			0	0	0	#NUM!	#NUM!			0	0	0	0	#NUM!	#NUM!			0	0	0	#NUM!	#NUM!			0	0	0	0	0	#NUM!	#NUM!						0	0	0	0	#NUM!
Ascomycota	Eurotiomycetes	Chaetothyriales	Herpotrichiellaceae	Cladophialophora		AB986420	AU	her1			0	0	0	#NUM!	#NUM!			0	0	0	0	#NUM!	#NUM!			0	0	0	#NUM!	#NUM!			1	0	0	0.333333	0.0227221	-3.78442	-0.0859899						0	0	0	0	#NUM!
Ascomycota	Eurotiomycetes	Chaetothyriales	Herpotrichiellaceae	Exophiala	jeanseslmei/oligosperma	JQ801465	AW	her3			0	0	0	#NUM!	#NUM!			0	0	0	0	#NUM!	#NUM!			0	0	0	#NUM!	#NUM!			0	0	0	0	0	#NUM!	#NUM!						1	0	0.5	0.027027	-3.61092
Ascomycota	Eurotiomycetes	Chaetothyriales	Herpotrichiellaceae	Exophiala		HG936563	AV	her2			0	0	0	#NUM!	#NUM!			0	0	0	0	#NUM!	#NUM!			0	0	0	#NUM!	#NUM!			0	0	0	0	0	#NUM!	#NUM!						0	0	0	0	#NUM!
Ascomycota	Eurotiomycetes	Eurotiales	Aspergillaceae	Aspergillus	felis/viridinutans/pseudofelis/parafelis	MH865511	AX	asp1			0	0	0	#NUM!	#NUM!			0	0	0	0	#NUM!	#NUM!			0	0	0	#NUM!	#NUM!			0	0	0	0	0	#NUM!	#NUM!						0	0	0	0	#NUM!
Ascomycota	Eurotiomycetes	Eurotiales	Aspergillaceae	Penicillium	restrictum/meridianum	MT090009	BA	asp2			0	0	0	#NUM!	#NUM!			0	0	0	0	#NUM!	#NUM!			0	0	0	#NUM!	#NUM!			0	0	0	0	0	#NUM!	#NUM!						0	0	0	0	#NUM!
Ascomycota	Eurotiomycetes	Eurotiales	Aspergillaceae	Penicillium	suaveolens	MH864249	BC	asp4			0	0	0	#NUM!	#NUM!			0	0	0	0	#NUM!	#NUM!			0	0	0	#NUM!	#NUM!			1	0	0	0.333333	0.0227221	-3.78442	-0.0859899						0	0	0	0	#NUM!
Ascomycota	Eurotiomycetes	Eurotiales	Aspergillaceae	Penicillium	virgatum	JF439503	BD	asp5			0	0	0	#NUM!	#NUM!			0	0	0	0	#NUM!	#NUM!			0	0	0	#NUM!	#NUM!			5	0	0	1.66667	0.113611	-2.17498	-0.247101						0	0	0	0	#NUM!
Ascomycota	Eurotiomycetes	Eurotiales	Aspergillaceae	Penicillium	janthinellum/brefeldianum	KX138426	BB	asp3			0	0	0	#NUM!	#NUM!			0	0	0	0	#NUM!	#NUM!			0	0	0	#NUM!	#NUM!			0	0	0	0	0	#NUM!	#NUM!						0	0	0	0	#NUM!
Ascomycota	Eurotiomycetes	Eurotiales	Trichocomaceae	Talaromyces	funiculosus/amestolkiae/stollii	MT367866	AZ	trc1			0	0	0	#NUM!	#NUM!			0	0	0	0	#NUM!	#NUM!			0	0	0	#NUM!	#NUM!			0	0	0	0	0	#NUM!	#NUM!						0	0	0	0	#NUM!
Ascomycota	Eurotiomycetes	Eurotiales	Trichomaceae/Aspergillaceae			MT487843	BE	eur1			0	0	0	#NUM!	#NUM!			1	0	0.5	0.0172414	-4.06044	-0.0700076			0	0	0	#NUM!	#NUM!			0	0	0	0	0	#NUM!	#NUM!						0	0	0	0	#NUM!
Ascomycota	Eurotiomycetes					AB847021	AY	eut1			1	1	0.333333	-1.09861	-0.366204			0	0	0	0	#NUM!	#NUM!			0	0	0	#NUM!	#NUM!			0	0	0	0	0	#NUM!	#NUM!						0	0	0	0	#NUM!
Ascomycota	Leotiomycetes	Helotiales	Mollisiaceae	Acephala/Phialocephala		MN559787	BH	mol2			0	0	0	#NUM!	#NUM!			0	0	0	0	#NUM!	#NUM!			0	0	0	#NUM!	#NUM!			0	0	0	0	0	#NUM!	#NUM!						0	0	0	0	#NUM!
Ascomycota	Leotiomycetes	Helotiales	Mollisiaceae	Mollisia		MT026378	BF	mol1			0	0	0	#NUM!	#NUM!			0	0	0	0	#NUM!	#NUM!			0	0	0	#NUM!	#NUM!			0	0	0	0	0	#NUM!	#NUM!						2	0	1	0.0540541	-2.91777
Ascomycota	Leotiomycetes	Helotiales	Mollisiaceae	Phialocephala		MK808244	BI	mol3			0	0	0	#NUM!	#NUM!			0	0	0	0	#NUM!	#NUM!			0	0	0	#NUM!	#NUM!			0	0	0	0	0	#NUM!	#NUM!						1	0	0.5	0.027027	-3.61092
Ascomycota	Leotiomycetes	Helotiales	Mollisiaceae	Phialocephala		MK808244	BK	mol5			1	1	0.333333	-1.09861	-0.366204			0	0	0	0	#NUM!	#NUM!			0	0	0	#NUM!	#NUM!			0	0	0	0	0	#NUM!	#NUM!						0	0	0	0	#NUM!
Ascomycota	Leotiomycetes	Helotiales	Mollisiaceae	Phialocephala		MH858896	BJ	mol4			0	0	0	#NUM!	#NUM!			0	0	0	0	#NUM!	#NUM!			0	0	0	#NUM!	#NUM!			0	0	0	0	0	#NUM!	#NUM!						0	0	0	0	#NUM!
Ascomycota	Leotiomycetes	Helotiales				MH550516	BG	hel1			0	0	0	#NUM!	#NUM!			0	0	0	0	#NUM!	#NUM!			0	0	0	#NUM!	#NUM!			0	0	0	0	0	#NUM!	#NUM!						2	1	1.5	0.0810811	-2.51231
Ascomycota	Sordariomycetes	Coniochaetales	Coniochaetaceae	Coniochaeta	velutina	MK656234	R	con1			0	0	0	#NUM!	#NUM!			0	0	0	0	#NUM!	#NUM!			0	0	0	#NUM!	#NUM!			0	0	0	0	0	#NUM!	#NUM!						0	0	0	0	#NUM!
Ascomycota	Sordariomycetes	Diaporthales	Schizoparamaceae	Coniella		NR_154820	Z	sch2			0	0	0	#NUM!	#NUM!			0	0	0	0	#NUM!	#NUM!			0	0	0	#NUM!	#NUM!			0	0	0	0	0	#NUM!	#NUM!						0	0	0	0	#NUM!
Ascomycota	Sordariomycetes	Diaporthales	Schizoparamaceae	Coniella		NR_111706	Y	sch1			0	0	0	#NUM!	#NUM!			0	0	0	0	#NUM!	#NUM!			0	0	0	#NUM!	#NUM!			0	0	0	0	0	#NUM!	#NUM!						0	0	0	0	#NUM!
Ascomycota	Sordariomycetes	Glomerellales	Glomerellaceae	Colletotrichum		MT606194	T	glo1			0	0	0	#NUM!	#NUM!			0	0	0	0	#NUM!	#NUM!			0	0	0	#NUM!	#NUM!			0	0	0	0	0	#NUM!	#NUM!						0	1	0.5	0.027027	-3.61092
Ascomycota	Sordariomycetes	Hypocreales	(Ophiocordycipitaceae)	(Tolypocladium)		JQ411376	G	sor4			0	0	0	#NUM!	#NUM!			0	0	0	0	#NUM!	#NUM!			0	0	0	#NUM!	#NUM!			0	0	0	0	0	#NUM!	#NUM!						1	0	0.5	0.027027	-3.61092
Ascomycota	Sordariomycetes	Hypocreales	Clavicipitaceae	Metarhizum	anisopliae	JQ061174	C1	cla1			0	0	0	#NUM!	#NUM!			0	0	0	0	#NUM!	#NUM!			0	0	0	#NUM!	#NUM!			0	0	0	0	0	#NUM!	#NUM!						1	0	0.5	0.027027	-3.61092
Ascomycota	Sordariomycetes	Hypocreales	Clavicipitaceae	Metarhizum	(robertsii/anisopliae)	MN892394	C2	cla1			1	1	0.333333	-1.09861	-0.366204			0	0	0	0	#NUM!	#NUM!			0	0	0	#NUM!	#NUM!			0	0	0	0	0	#NUM!	#NUM!						0	0	0	0	#NUM!
Ascomycota	Sordariomycetes	Hypocreales	Hypocreaceae	Acremonium	persicinum	JQ599382	H	hyp1			0	0	0	#NUM!	#NUM!			0	0	0	0	#NUM!	#NUM!			0	0	0	#NUM!	#NUM!			0	0	0	0	0	#NUM!	#NUM!						0	0	0	0	#NUM!
Ascomycota	Sordariomycetes	Hypocreales	Hypocreaceae	Trichoderma	harzianum/lentiforme/lixii/inhamatum/breve	MT341774	AH	hyp3			0	0	0	#NUM!	#NUM!			0	0	0	0	#NUM!	#NUM!			3	3	0.1875	-1.67398	-0.313871			0	0	0	0	0	#NUM!	#NUM!						0	0	0	0	#NUM!
Ascomycota	Sordariomycetes	Hypocreales	Hypocreaceae	Trichoderma	longibrachiatum/orientale	MK427692	AG2	hyp2			0	0	0	#NUM!	#NUM!			3	0	1.5	0.0517241	-2.96183	-0.153198			0	0	0	#NUM!	#NUM!			0	0	0	0	0	#NUM!	#NUM!						0	0	0	0	#NUM!
Ascomycota	Sordariomycetes	Hypocreales	Hypocreaceae	Trichoderma	atroviride/paratroviride/scalesiae/viride	MT448957	AJ	hyp5			0	0	0	#NUM!	#NUM!			0	0	0	0	#NUM!	#NUM!			0	0	0	#NUM!	#NUM!			0	0	0	0	0	#NUM!	#NUM!						0	0	0	0	#NUM!
Ascomycota	Sordariomycetes	Hypocreales	Hypocreaceae	Trichoderma	sulphureum/atroviride/koningiopsis/dorothopsis/dorotheae/harzianum/koningii/ovalisporum/gamsii	MT530250	AI1	hyp4			0	0	0	#NUM!	#NUM!			0	0	0	0	#NUM!	#NUM!			0	0	0	#NUM!	#NUM!			2	0	0	0.666667	0.0454442	-3.09127	-0.14048						0	0	0	0	#NUM!
Ascomycota	Sordariomycetes	Hypocreales	Hypocreaceae	Trichoderma	longibrachiatum	MT520646	AG1	hyp2			0	0	0	#NUM!	#NUM!			0	0	0	0	#NUM!	#NUM!			0	0	0	#NUM!	#NUM!			0	0	0	0	0	#NUM!	#NUM!						0	0	0	0	#NUM!
Ascomycota	Sordariomycetes	Hypocreales	Hypocreaceae	Trichoderma	koningii/hispanicum/texanum/koningiopsis/viride/samuelsii	MT102397	AI2	hyp4			0	0	0	#NUM!	#NUM!			0	0	0	0	#NUM!	#NUM!			0	0	0	#NUM!	#NUM!			0	0	0	0	0	#NUM!	#NUM!						0	0	0	0	#NUM!
Ascomycota	Sordariomycetes	Hypocreales	Hypocreaceae	Trichoderma	koningii/hispanicum/texanum/koningiopsis/viride/samuelsii	MT102397	AI2	hyp4			0	0	0	#NUM!	#NUM!			0	0	0	0	#NUM!	#NUM!			0	0	0	#NUM!	#NUM!			0	0	0	0	0	#NUM!	#NUM!						0	0	0	0	#NUM!
Ascomycota	Sordariomycetes	Hypocreales	Nectriaceae	Fusarium	oxysporum	MT560381	A	nec1			0	0	0	#NUM!	#NUM!			0	0	0	0	#NUM!	#NUM!			0	0	0	#NUM!	#NUM!			1	0	0	0.333333	0.0227221	-3.78442	-0.0859899						1	3	2	0.108108	-2.22462
Ascomycota	Sordariomycetes	Hypocreales	Nectriaceae	Fusarium	neocosmosporiellum	MH857350	I	nec2			0	0	0	#NUM!	#NUM!			0	0	0	0	#NUM!	#NUM!			0	0	0	#NUM!	#NUM!			0	0	0	0	0	#NUM!	#NUM!						0	1	0.5	0.027027	-3.61092
Ascomycota	Sordariomycetes	Hypocreales	Nectriaceae	Penicillifer	diparietisporus	KR093967	K	nec3			0	0	0	#NUM!	#NUM!			0	0	0	0	#NUM!	#NUM!			0	0	0	#NUM!	#NUM!			1	0	0	0.333333	0.0227221	-3.78442	-0.0859899						0	0	0	0	#NUM!
Ascomycota	Sordariomycetes	Hypocreales	Ophiocordycipitaceae	Purpureocillium	liliacinum	MT529673	J	oph1			0	0	0	#NUM!	#NUM!			0	0	0	0	#NUM!	#NUM!			0	0	0	#NUM!	#NUM!			0	0	0	0	0	#NUM!	#NUM!						1	0	0.5	0.027027	-3.61092
Ascomycota	Sordariomycetes	Hypocreales	Stachybotryaceae	(MyrotheciumStriaticonidium)		MK336452	B	sta1			0	0	0	#NUM!	#NUM!			0	0	0	0	#NUM!	#NUM!			0	0	0	#NUM!	#NUM!			0	0	0	0	0	#NUM!	#NUM!						0	1	0.5	0.027027	-3.61092
Ascomycota	Sordariomycetes	Magnaporthales	Magnaporthaceae	Pseudophialophora		NR_158899	S	mag1			0	0	0	#NUM!	#NUM!			0	0	0	0	#NUM!	#NUM!			0	0	0	#NUM!	#NUM!			0	0	0	0	0	#NUM!	#NUM!						0	0	0	0	#NUM!
Ascomycota	Sordariomycetes	Sordariales	Chaetomiaceae	Arcopilus	cupreus	KX976584	M	cha2			0	0	0	#NUM!	#NUM!			0	0	0	0	#NUM!	#NUM!			0	0	0	#NUM!	#NUM!			0	0	0	0	0	#NUM!	#NUM!						1	0	0.5	0.027027	-3.61092
Ascomycota	Sordariomycetes	Sordariales	Chaetomiaceae	Arcopilus	(flavigenus/cupreus)	MN562032	O	cha4			0	0	0	#NUM!	#NUM!			0	0	0	0	#NUM!	#NUM!			0	0	0	#NUM!	#NUM!			0	0	0	0	0	#NUM!	#NUM!						0	0	0	0	#NUM!
Ascomycota	Sordariomycetes	Sordariales	Chaetomiaceae	Arcopilus	aureus	MH425285	L1	cha1			0	0	0	#NUM!	#NUM!			0	0	0	0	#NUM!	#NUM!			1	1	0.0625	-2.77259	-0.173287			0	0	0	0	0	#NUM!	#NUM!						0	0	0	0	#NUM!
Ascomycota	Sordariomycetes	Sordariales	Chaetomiaceae	Arcopilus	aureus	MH425285	L2	cha1			0	0	0	#NUM!	#NUM!			0	0	0	0	#NUM!	#NUM!			0	0	0	#NUM!	#NUM!			0	0	0	0	0	#NUM!	#NUM!						0	0	0	0	#NUM!
Ascomycota	Sordariomycetes	Sordariales	Chaetomiaceae	Chaetomium	(cochiloides/globosum)	MT561402	P1	cha5			0	0	0	#NUM!	#NUM!			0	0	0	0	#NUM!	#NUM!			0	0	0	#NUM!	#NUM!			1	0	0	0.333333	0.0227221	-3.78442	-0.0859899						0	0	0	0	#NUM!
Ascomycota	Sordariomycetes	Sordariales	Chaetomiaceae	Chaetomium		MN077451	P2	cha5			0	0	0	#NUM!	#NUM!			0	0	0	0	#NUM!	#NUM!			0	0	0	#NUM!	#NUM!			3	0	0	1	0.0681663	-2.6858	-0.183081						0	0	0	0	#NUM!
Ascomycota	Sordariomycetes	Sordariales	Chaetomiaceae	Chrysanthotrichum		MH861858	Q	cha6			0	0	0	#NUM!	#NUM!			0	0	0	0	#NUM!	#NUM!			0	0	0	#NUM!	#NUM!			4	0	0	1.33333	0.0908884	-2.39812	-0.217962						0	0	0	0	#NUM!
Ascomycota	Sordariomycetes	Sordariales	Chaetomiaceae	Dichotomopilus	(indicus/funicola)	MH860845	N	cha3			0	0	0	#NUM!	#NUM!			0	0	0	0	#NUM!	#NUM!			0	0	0	#NUM!	#NUM!			0	0	0	0	0	#NUM!	#NUM!						0	0	0	0	#NUM!
Ascomycota	Sordariomycetes	Trichosphaeriales	Trichosphaeriaceae	Nigrospora	musae/oryzae	MN341467	AA2	tri1			0	0	0	#NUM!	#NUM!			0	0	0	0	#NUM!	#NUM!			0	0	0	#NUM!	#NUM!			0	0	0	0	0	#NUM!	#NUM!						0	1	0.5	0.027027	-3.61092
Ascomycota	Sordariomycetes	Trichosphaeriales	Trichosphaeriaceae	Nigrospora	sphaerica	MT305814	AB	tri2			0	0	0	#NUM!	#NUM!			0	0	0	0	#NUM!	#NUM!			0	0	0	#NUM!	#NUM!			0	0	0	0	0	#NUM!	#NUM!						1	0	0.5	0.027027	-3.61092
Ascomycota	Sordariomycetes	Trichosphaeriales	Trichosphaeriaceae	Nigrospora	musae/oryzae	MN341467	AA1	tri1			0	0	0	#NUM!	#NUM!			0	0	0	0	#NUM!	#NUM!			0	0	0	#NUM!	#NUM!			0	0	0	0	0	#NUM!	#NUM!						0	0	0	0	#NUM!
Ascomycota	Sordariomycetes	Xylariales	Sporocadaceae	(Neopestalotiopsis)		MN421898	BX	spo5			0	0	0	#NUM!	#NUM!			0	0	0	0	#NUM!	#NUM!			0	0	0	#NUM!	#NUM!			0	0	0	0	0	#NUM!	#NUM!						0	0	0	0	#NUM!
Ascomycota	Sordariomycetes	Xylariales	Sporocadaceae	Neopestalotiopsis/Pestalotiopsis		MT576586	X	spo4			0	0	0	#NUM!	#NUM!			2	0	1	0.0344828	-3.3673	-0.116114			0	0	0	#NUM!	#NUM!			0	0	0	0	0	#NUM!	#NUM!						0	0	0	0	#NUM!
Ascomycota	Sordariomycetes	Xylariales	Sporocadaceae	Neopestalotiopsis/Pestalotiopsis		NR_145243	W	spo3			0	0	0	#NUM!	#NUM!			0	0	0	0	#NUM!	#NUM!			0	0	0	#NUM!	#NUM!			0	0	0	0	0	#NUM!	#NUM!						0	0	0	0	#NUM!
Ascomycota	Sordariomycetes	Xylariales	Sporocadaceae	Pestalotiopsis		KP074998	V	spo2			0	0	0	#NUM!	#NUM!			0	0	0	0	#NUM!	#NUM!			0	0	0	#NUM!	#NUM!			0	0	0	0	0	#NUM!	#NUM!						0	1	0.5	0.027027	-3.61092
Ascomycota	Sordariomycetes	Xylariales	Sporocadaceae	Pestalotiopsis		MT509798	U	spo1			0	0	0	#NUM!	#NUM!			0	0	0	0	#NUM!	#NUM!			0	0	0	#NUM!	#NUM!			0	0	0	0	0	#NUM!	#NUM!						0	0	0	0	#NUM!
Ascomycota	Sordariomycetes	Xylariales	Xylariaceae	Anthostomella		MF683452	AF	xyl4			0	0	0	#NUM!	#NUM!			0	0	0	0	#NUM!	#NUM!			0	0	0	#NUM!	#NUM!			0	0	0	0	0	#NUM!	#NUM!						0	0	0	0	#NUM!
Ascomycota	Sordariomycetes	Xylariales	Xylariaceae	Xylaria		MH793577	AC	xyl1			0	0	0	#NUM!	#NUM!			1	0	0.5	0.0172414	-4.06044	-0.0700076			0	0	0	#NUM!	#NUM!			0	0	0	0	0	#NUM!	#NUM!						0	0	0	0	#NUM!
Ascomycota	Sordariomycetes	Xylariales	Xylariaceae	Xylaria	feejeensis	MK247661	AD	xyl2			0	0	0	#NUM!	#NUM!			1	0	0.5	0.0172414	-4.06044	-0.0700076			0	0	0	#NUM!	#NUM!			0	0	0	0	0	#NUM!	#NUM!						0	0	0	0	#NUM!
Ascomycota	Sordariomycetes	Xylariales	Xylariaceae	Xylaria	curta	MK304127	AE	xyl3			0	0	0	#NUM!	#NUM!			1	0	0.5	0.0172414	-4.06044	-0.0700076			0	0	0	#NUM!	#NUM!			0	0	0	0	0	#NUM!	#NUM!						0	0	0	0	#NUM!
Ascomycota	Sordariomycetes					MT084575	F	sor3			0	0	0	#NUM!	#NUM!			0	0	0	0	#NUM!	#NUM!			0	0	0	#NUM!	#NUM!			0	0	0	0	0	#NUM!	#NUM!						0	0	0	0	#NUM!
Ascomycota	Sordariomycetes					JX174124	D	sor1			0	0	0	#NUM!	#NUM!			0	0	0	0	#NUM!	#NUM!			0	0	0	#NUM!	#NUM!			0	0	0	0	0	#NUM!	#NUM!						1	0	0.5	0.027027	-3.61092
Ascomycota	Sordariomycetes					KJ471552	E	sor2			0	0	0	#NUM!	#NUM!			0	0	0	0	#NUM!	#NUM!			0	0	0	#NUM!	#NUM!			0	0	0	0	0	#NUM!	#NUM!						0	0	0	0	#NUM!
Ascomycota						FJ611952	BL1	asc1			0	0	0	#NUM!	#NUM!			1	0	0.5	0.0172414	-4.06044	-0.0700076			0	0	0	#NUM!	#NUM!			0	0	0	0	0	#NUM!	#NUM!						1	1	1	0.0540541	-2.91777
Ascomycota						EU489903	BM1	asc2			0	0	0	#NUM!	#NUM!			0	0	0	0	#NUM!	#NUM!			0	0	0	#NUM!	#NUM!			0	0	0	0	0	#NUM!	#NUM!						0	0	0	0	#NUM!
Ascomycota						FJ611952	BL3	asc1			0	0	0	#NUM!	#NUM!			0	0	0	0	#NUM!	#NUM!			0	0	0	#NUM!	#NUM!			0	0	0	0	0	#NUM!	#NUM!						0	0	0	0	#NUM!
Ascomycota						FJ611952	BL4	asc1			0	0	0	#NUM!	#NUM!			0	0	0	0	#NUM!	#NUM!			0	0	0	#NUM!	#NUM!			0	0	0	0	0	#NUM!	#NUM!						0	0	0	0	#NUM!
Ascomycota						FJ611952	BL5	asc1			0	0	0	#NUM!	#NUM!			0	0	0	0	#NUM!	#NUM!			0	0	0	#NUM!	#NUM!			0	0	0	0	0	#NUM!	#NUM!						0	0	0	0	#NUM!
Ascomycota						EU489903	BM2	asc2			0	0	0	#NUM!	#NUM!			0	0	0	0	#NUM!	#NUM!			0	0	0	#NUM!	#NUM!			0	0	0	0	0	#NUM!	#NUM!						0	0	0	0	#NUM!
Ascomycota						HM239772	BN	asc3			0	0	0	#NUM!	#NUM!			0	0	0	0	#NUM!	#NUM!			0	0	0	#NUM!	#NUM!			0	0	0	0	0	#NUM!	#NUM!						0	0	0	0	#NUM!
Basidiomycota	Agaricomycetes	Agaricales	(Entolomataceae)	(Clitopilus)		DQ672271	BY	aga1			0	0	0	#NUM!	#NUM!			0	0	0	0	#NUM!	#NUM!			0	0	0	#NUM!	#NUM!			2	0	0	0.666667	0.0454442	-3.09127	-0.14048						0	0	0	0	#NUM!
Basidiomycota	Agaricomycetes	Agaricales	Agaricaceae	Coprinus		AF345812	CC	aga4			0	0	0	#NUM!	#NUM!			0	0	0	0	#NUM!	#NUM!			0	0	0	#NUM!	#NUM!			0	0	0	0	0	#NUM!	#NUM!						0	0	0	0	#NUM!
Basidiomycota	Agaricomycetes	Agaricales	Psathyrellaceae	Coprinellus		MN209934	CA	aga2			0	0	0	#NUM!	#NUM!			1	0	0.5	0.0172414	-4.06044	-0.0700076			0	0	0	#NUM!	#NUM!			0	0	0	0	0	#NUM!	#NUM!						0	0	0	0	#NUM!
Basidiomycota	Agaricomycetes	Agaricales	Psathyrellaceae	Coprinopsis		JN943127	CB	aga3			0	0	0	#NUM!	#NUM!			0	0	0	0	#NUM!	#NUM!			0	0	0	#NUM!	#NUM!			0	0	0	0	0	#NUM!	#NUM!						0	0	0	0	#NUM!
Basidiomycota	Agaricomycetes	Agaricales	Strophariaceae	Deconica		KX017213	CD1	aga5			0	0	0	#NUM!	#NUM!			0	0	0	0	#NUM!	#NUM!			0	0	0	#NUM!	#NUM!			0	0	0	0	0	#NUM!	#NUM!						0	0	0	0	#NUM!
Basidiomycota	Tremellomycetes	Tremellales	Bulleribasidiaceae	Dioszegia		KY430571	BZ	tre1			0	0	0	#NUM!	#NUM!			0	0	0	0	#NUM!	#NUM!			0	0	0	#NUM!	#NUM!			0	0	0	0	0	#NUM!	#NUM!						0	0	0	0	#NUM!
						MH554028	BV	fun8			0	0	0	#NUM!	#NUM!			0	0	0	0	#NUM!	#NUM!			0	0	0	#NUM!	#NUM!			0	0	0	0	0	#NUM!	#NUM!						1	0	0.5	0.027027	-3.61092
						JN890098	BS	fun5			0	0	0	#NUM!	#NUM!			0	0	0	0	#NUM!	#NUM!			0	0	0	#NUM!	#NUM!			0	0	0	0	0	#NUM!	#NUM!						0	0	0	0	#NUM!
						DQ421226	BO	fun1			0	0	0	#NUM!	#NUM!			0	0	0	0	#NUM!	#NUM!			0	0	0	#NUM!	#NUM!			0	0	0	0	0	#NUM!	#NUM!						2	0	1	0.0540541	-2.91777
						KY381852	BP	fun2			0	0	0	#NUM!	#NUM!			1	0	0.5	0.0172414	-4.06044	-0.0700076			0	0	0	#NUM!	#NUM!			0	0	0	0	0	#NUM!	#NUM!						0	0	0	0	#NUM!
						LC077719	BW	fun9			0	0	0	#NUM!	#NUM!			1	0	0.5	0.0172414	-4.06044	-0.0700076			0	0	0	#NUM!	#NUM!			0	0	0	0	0	#NUM!	#NUM!						0	0	0	0	#NUM!
						KP890582	BQ	fun3			0	0	0	#NUM!	#NUM!			0	0	0	0	#NUM!	#NUM!			0	0	0	#NUM!	#NUM!			1	0	0	0.333333	0.0227221	-3.78442	-0.0859899						0	0	0	0	#NUM!
						MT223781	BU	fun7			0	0	0	#NUM!	#NUM!			1	0	0.5	0.0172414	-4.06044	-0.0700076			0	0	0	#NUM!	#NUM!			0	0	0	0	0	#NUM!	#NUM!						0	0	0	0	#NUM!
						KF675491	BR3	fun4			0	0	0	#NUM!	#NUM!			0	0	0	0	#NUM!	#NUM!			0	0	0	#NUM!	#NUM!			0	0	0	0	0	#NUM!	#NUM!						0	0	0	0	#NUM!
						KU354831	BT5	fun6			0	0	0	#NUM!	#NUM!			0	0	0	0	#NUM!	#NUM!			0	0	0	#NUM!	#NUM!			0	0	0	0	0	#NUM!	#NUM!						0	0	0	0	#NUM!
						KF675491	BR1	fun4			0	0	0	#NUM!	#NUM!			0	0	0	0	#NUM!	#NUM!			0	0	0	#NUM!	#NUM!			0	0	0	0	0	#NUM!	#NUM!						0	0	0	0	#NUM!
						KF675491	BR2	fun4			0	0	0	#NUM!	#NUM!			0	0	0	0	#NUM!	#NUM!			0	0	0	#NUM!	#NUM!			0	0	0	0	0	#NUM!	#NUM!						0	0	0	0	#NUM!
						KU354831	BT1	fun6			0	0	0	#NUM!	#NUM!			0	0	0	0	#NUM!	#NUM!			0	0	0	#NUM!	#NUM!			0	0	0	0	0	#NUM!	#NUM!						0	0	0	0	#NUM!
						KM104109	BT2	fun6			0	0	0	#NUM!	#NUM!			0	0	0	0	#NUM!	#NUM!			0	0	0	#NUM!	#NUM!			0	0	0	0	0	#NUM!	#NUM!						0	0	0	0	#NUM!
						KU354831	BT3	fun6			0	0	0	#NUM!	#NUM!			0	0	0	0	#NUM!	#NUM!			0	0	0	#NUM!	#NUM!			0	0	0	0	0	#NUM!	#NUM!						0	0	0	0	#NUM!
						KU354831	BT4	fun6			0	0	0	#NUM!	#NUM!			0	0	0	0	#NUM!	#NUM!			0	0	0	#NUM!	#NUM!			0	0	0	0	0	#NUM!	#NUM!						0	0	0	0	#NUM!
		Serendipitales	Serendipitaceae	Serendipita	na	HQ154302	serD	ser1			0	0	0	#NUM!	#NUM!			0	0	0	0	#NUM!	#NUM!			0	0	0	#NUM!	#NUM!			0	0	0	0	0	#NUM!	#NUM!						0	0	0	0	#NUM!
		Serendipitales	Serendipitaceae	Serendipita	na	MG669631	serA	ser3			0	0	0	#NUM!	#NUM!			0	0	0	0	#NUM!	#NUM!			0	0	0	#NUM!	#NUM!			0	0	0	0	0	#NUM!	#NUM!						0	0	0	0	#NUM!
		Serendipitales	Serendipitaceae	Serendipita	na	MG669631	serC	ser3			0	0	0	#NUM!	#NUM!			0	0	0	0	#NUM!	#NUM!			0	0	0	#NUM!	#NUM!			0	0	0	0	0	#NUM!	#NUM!						5	1	3	0.162162	-1.81916
		Serendipitales		na	na	FJ888822	serB	ser4			0	0	0	#NUM!	#NUM!			0	0	0	0	#NUM!	#NUM!			0	0	0	#NUM!	#NUM!			0	0	0	0	0	#NUM!	#NUM!						0	0	0	0	#NUM!
		Cantharellales	Ceratobasidiaceae	na	na	JF691430	cerA	cer2			0	0	0	#NUM!	#NUM!			1	0	0.5	0.0172414	-4.06044	-0.0700076			0	0	0	#NUM!	#NUM!			0	0	0	0	0	#NUM!	#NUM!						0	0	0	0	#NUM!
		Cantharellales	Ceratobasidiaceae	na	na	JF691430	cerB	cer2			0	0	0	#NUM!	#NUM!			0	0	0	0	#NUM!	#NUM!			0	0	0	#NUM!	#NUM!			0	0	0	0	0	#NUM!	#NUM!						0	0	0	0	#NUM!
		Cantharellales	Ceratobasidiaceae	na	na	FJ788724	cerC	cer4			0	0	0	#NUM!	#NUM!			0	0	0	0	#NUM!	#NUM!			0	0	0	#NUM!	#NUM!			0	0	0	0	0	#NUM!	#NUM!						0	0	0	0	#NUM!
		Cantharellales	Tulasnellaceae	na	na	JF691200	tulL	tul3			0	0	0	#NUM!	#NUM!			0	0	0	0	#NUM!	#NUM!			0	0	0	#NUM!	#NUM!			0	0	0	0	0	#NUM!	#NUM!						0	0	0	0	#NUM!
		Cantharellales	Tulasnellaceae	Tulasnella	na	JQ771180	tulK	tul4			0	0	0	#NUM!	#NUM!			0	0	0	0	#NUM!	#NUM!			0	0	0	#NUM!	#NUM!			0	0	0	0	0	#NUM!	#NUM!						0	0	0	0	#NUM!
		Cantharellales	Tulasnellaceae	Tulasnella	Calospora	KC291621	tulA	tul5			0	0	0	#NUM!	#NUM!			0	13	6.5	0.224138	-1.49549	-0.335197			0	0	0	#NUM!	#NUM!			0	0	0	0	0	#NUM!	#NUM!						0	0	0	0	#NUM!
		Cantharellales	Tulasnellaceae	na	na	MG018553	tulC	tul5			0	0	0	#NUM!	#NUM!			0	0	0	0	#NUM!	#NUM!			0	0	0	#NUM!	#NUM!			0	0	0	0	0	#NUM!	#NUM!						0	0	0	0	#NUM!
		Cantharellales	Tulasnellaceae	na	na	JF691303	tulH	tul6			0	0	0	#NUM!	#NUM!			0	0	0	0	#NUM!	#NUM!			0	0	0	#NUM!	#NUM!			0	0	0	0	0	#NUM!	#NUM!						0	0	0	0	#NUM!
		Cantharellales	Tulasnellaceae	Tulasnella	na	JF499918	tulB	tul8			0	0	0	#NUM!	#NUM!			30	0	15	0.517241	-0.659246	-0.340989			0	0	0	#NUM!	#NUM!			0	0	0	0	0	#NUM!	#NUM!						0	0	0	0	#NUM!
		Cantharellales	Tulasnellaceae	Tulasnella	na	NR_160570	tulE	tul8			0	0	0	#NUM!	#NUM!			0	0	0	0	#NUM!	#NUM!			0	0	0	#NUM!	#NUM!			16	0	0	5.33333	0.363554	-1.01183	-0.367854						0	0	0	0	#NUM!
		Cantharellales	Tulasnellaceae	Tulasnella	na	JF499918	tulI	tul8			0	0	0	#NUM!	#NUM!			0	0	0	0	#NUM!	#NUM!			0	0	0	#NUM!	#NUM!			0	0	0	0	0	#NUM!	#NUM!						0	0	0	0	#NUM!
		Cantharellales	Tulasnellaceae	Tulasnella	na	GQ241863	tulD	tul9			0	0	0	#NUM!	#NUM!			0	0	0	0	#NUM!	#NUM!			10	10	0.625	-0.470004	-0.293752			0	1	2	1	0.0681663	-2.6858	-0.183081						0	0	0	0	#NUM!
		Cantharellales	Tulasnellaceae	Tulasnella	na	MH005843	tulF	tul10			0	0	0	#NUM!	#NUM!			0	0	0	0	#NUM!	#NUM!			1	1	0.0625	-2.77259	-0.173287			0	0	0	0	0	#NUM!	#NUM!						0	0	0	0	#NUM!
		Cantharellales	Tulasnellaceae	Tulasnella	na	MN173013	tulJ	tul11			0	0	0	#NUM!	#NUM!			0	0	0	0	#NUM!	#NUM!			0	0	0	#NUM!	#NUM!			0	0	0	0	0	#NUM!	#NUM!						2	0	1	0.0540541	-2.91777
											3			H	1.09861					29		H	1.64557				16		H	1.12748						14.6667		H	2.17906								18.5		H
[truncated: 41 more columns]

## Sheet: Non-mycorrhizal NEW
											C. papillosa							C. speciosa							C. gibbosa							C. flexuosa								C. ridleyi								C. graminea
Phylum	Class	Order	Family	Genus	Species	Close Match	Sequence	O.T.U			Plant 1	Av abundance	Pi	LnPi	Pi x Ln(Pi)	Simpsons (D)		Plant 1	Av abundance	Pi	LnPi	Pi x Ln(Pi)	Simpsons (D)		Plant 1	Av abundance	Pi	LnPi	Pi x Ln(Pi)	Simpsons (D)		Plant 1	Av abundance	Pi	LnPi	Pi x Ln(Pi)	Simpsons (D)			Plant 1	Plant 2	Av abundance	Pi	LnPi	Pi x Ln(Pi)	Simpsons (D)		Plant 2	Plant 3
Ascomycota	Dothideomycetes	Botryosphaeriales	Aplosporellaceae	Aplosporella	hesperidica	MT214341	AT	apl1			0	0	0	#NUM!	#NUM!	3		0	0	0	#NUM!	#NUM!	8.04762		0	0	0	#NUM!	#NUM!	2.27273		0	0	0	#NUM!	#NUM!	7.5625			0	0	0	0	#NUM!	#NUM!	15.0769		0	0
Ascomycota	Dothideomycetes	Botryosphaeriales	Botryosphaeriaceae	Eutiarosporella		KX464132	AQ	bot1			0	0	0	#NUM!	#NUM!			0	0	0	#NUM!	#NUM!			0	0	0	#NUM!	#NUM!			0	0	0	#NUM!	#NUM!				0	0	0	0	#NUM!	#NUM!			0	0
Ascomycota	Dothideomycetes	Cladosporiales	Cladosporiaceae	Cladosporium	cladosporioides	KF938436	AR	cld1			0	0	0	#NUM!	#NUM!			0	0	0	#NUM!	#NUM!			0	0	0	#NUM!	#NUM!			0	0	0	#NUM!	#NUM!				0	0	0	0	#NUM!	#NUM!			0	0
Ascomycota	Dothideomycetes	Cladosporiales	Cladosporiaceae	Toxicocladosporium		KM816684	AO1	cld2			0	0	0	#NUM!	#NUM!			0	0	0	#NUM!	#NUM!			0	0	0	#NUM!	#NUM!			0	0	0	#NUM!	#NUM!				0	0	0	0	#NUM!	#NUM!			0	0
Ascomycota	Dothideomycetes	Cladosporiales	Cladosporiaceae	Toxicocladosporium		KM816684	AO2	cld2			0	0	0	#NUM!	#NUM!			0	0	0	#NUM!	#NUM!			0	0	0	#NUM!	#NUM!			0	0	0	#NUM!	#NUM!				0	0	0	0	#NUM!	#NUM!			0	0
Ascomycota	Dothideomycetes	Muyocopronales	Muyocopronaceae	Mycoleptodiscus/Muyocopron		MK640614	AS	muy1			0	0	0	#NUM!	#NUM!			0	0	0	#NUM!	#NUM!			0	0	0	#NUM!	#NUM!			0	0	0	#NUM!	#NUM!				0	0	0	0	#NUM!	#NUM!			2	0
Ascomycota	Dothideomycetes	Pleosporales	(Massarinaceae)	(Stagonospora?)		KF558869	AK3	pls1			0	0	0	#NUM!	#NUM!			0	0	0	#NUM!	#NUM!			0	0	0	#NUM!	#NUM!			0	0	0	#NUM!	#NUM!				0	0	0	0	#NUM!	#NUM!			0	0
Ascomycota	Dothideomycetes	Pleosporales	Pleosporaceae	Alternaria	alternata/chartarum	MG554260	AN	ple1			0	0	0	#NUM!	#NUM!			0	0	0	#NUM!	#NUM!			1	1	0.2	-1.60944	-0.321888			0	0	0	#NUM!	#NUM!				0	0	0	0	#NUM!	#NUM!			0	0
Ascomycota	Dothideomycetes	Pleosporales	Pleosporaceae	Curvularia	eragostidis/clavata	MK886805	AM2	ple2			0	0	0	#NUM!	#NUM!			0	0	0	#NUM!	#NUM!			0	0	0	#NUM!	#NUM!			0	0	0	#NUM!	#NUM!				1	0	0.5	0.0357143	-3.3322	-0.119007			0	0
Ascomycota	Dothideomycetes	Pleosporales	Pleosporaceae	Curvularia	na	MG664782	AM1	ple2			0	0	0	#NUM!	#NUM!			0	0	0	#NUM!	#NUM!			0	0	0	#NUM!	#NUM!			0	0	0	#NUM!	#NUM!				0	0	0	0	#NUM!	#NUM!			0	0
Ascomycota	Dothideomycetes	Pleosporales				AY744286	AK2	pls1			0	0	0	#NUM!	#NUM!			0	0	0	#NUM!	#NUM!			0	0	0	#NUM!	#NUM!			0	0	0	#NUM!	#NUM!				0	0	0	0	#NUM!	#NUM!			0	0
Ascomycota	Dothideomycetes	Pleosporales				AY744286	AK1	pls1			0	0	0	#NUM!	#NUM!			0	0	0	#NUM!	#NUM!			0	0	0	#NUM!	#NUM!			0	0	0	#NUM!	#NUM!				0	0	0	0	#NUM!	#NUM!			0	0
Ascomycota	Dothideomycetes					HQ631008	AP	dot1			0	0	0	#NUM!	#NUM!			0	0	0	#NUM!	#NUM!			0	0	0	#NUM!	#NUM!			0	0	0	#NUM!	#NUM!				0	0	0	0	#NUM!	#NUM!			0	0
Ascomycota	Eurotiomycetes	Chaetothyriales	Herpotrichiellaceae	Cladophialophora		AB986420	AU	her1			0	0	0	#NUM!	#NUM!			0	0	0	#NUM!	#NUM!			0	0	0	#NUM!	#NUM!			1	1	0.0454545	-3.09104	-0.140502				0	0	0	0	#NUM!	#NUM!			0	0
Ascomycota	Eurotiomycetes	Chaetothyriales	Herpotrichiellaceae	Exophiala	jeanseslmei/oligosperma	JQ801465	AW	her3			0	0	0	#NUM!	#NUM!			0	0	0	#NUM!	#NUM!			0	0	0	#NUM!	#NUM!			0	0	0	#NUM!	#NUM!				1	0	0.5	0.0357143	-3.3322	-0.119007			1	0
Ascomycota	Eurotiomycetes	Chaetothyriales	Herpotrichiellaceae	Exophiala		HG936563	AV	her2			0	0	0	#NUM!	#NUM!			0	0	0	#NUM!	#NUM!			0	0	0	#NUM!	#NUM!			0	0	0	#NUM!	#NUM!				0	0	0	0	#NUM!	#NUM!			0	2
Ascomycota	Eurotiomycetes	Eurotiales	Aspergillaceae	Aspergillus	felis/viridinutans/pseudofelis/parafelis	MH865511	AX	asp1			0	0	0	#NUM!	#NUM!			0	0	0	#NUM!	#NUM!			0	0	0	#NUM!	#NUM!			0	0	0	#NUM!	#NUM!				0	0	0	0	#NUM!	#NUM!			0	0
Ascomycota	Eurotiomycetes	Eurotiales	Aspergillaceae	Penicillium	restrictum/meridianum	MT090009	BA	asp2			0	0	0	#NUM!	#NUM!			0	0	0	#NUM!	#NUM!			0	0	0	#NUM!	#NUM!			0	0	0	#NUM!	#NUM!				0	0	0	0	#NUM!	#NUM!			1	0
Ascomycota	Eurotiomycetes	Eurotiales	Aspergillaceae	Penicillium	suaveolens	MH864249	BC	asp4			0	0	0	#NUM!	#NUM!			0	0	0	#NUM!	#NUM!			0	0	0	#NUM!	#NUM!			1	1	0.0454545	-3.09104	-0.140502				0	0	0	0	#NUM!	#NUM!			0	0
Ascomycota	Eurotiomycetes	Eurotiales	Aspergillaceae	Penicillium	virgatum	JF439503	BD	asp5			0	0	0	#NUM!	#NUM!			0	0	0	#NUM!	#NUM!			0	0	0	#NUM!	#NUM!			5	5	0.227273	-1.4816	-0.336728				0	0	0	0	#NUM!	#NUM!			0	0
Ascomycota	Eurotiomycetes	Eurotiales	Aspergillaceae	Penicillium	janthinellum/brefeldianum	KX138426	BB	asp3			0	0	0	#NUM!	#NUM!			0	0	0	#NUM!	#NUM!			0	0	0	#NUM!	#NUM!			0	0	0	#NUM!	#NUM!				0	0	0	0	#NUM!	#NUM!			0	0
Ascomycota	Eurotiomycetes	Eurotiales	Trichocomaceae	Talaromyces	funiculosus/amestolkiae/stollii	MT367866	AZ	trc1			0	0	0	#NUM!	#NUM!			0	0	0	#NUM!	#NUM!			0	0	0	#NUM!	#NUM!			0	0	0	#NUM!	#NUM!				0	0	0	0	#NUM!	#NUM!			0	0
Ascomycota	Eurotiomycetes	Eurotiales	Trichomaceae/Aspergillaceae			MT487843	BE	eur1			0	0	0	#NUM!	#NUM!			1	1	0.0769231	-2.56495	-0.197304			0	0	0	#NUM!	#NUM!			0	0	0	#NUM!	#NUM!				0	0	0	0	#NUM!	#NUM!			0	0
Ascomycota	Eurotiomycetes					AB847021	AY	eut1			1	1	0.333333	-1.09861	-0.366204			0	0	0	#NUM!	#NUM!			0	0	0	#NUM!	#NUM!			0	0	0	#NUM!	#NUM!				0	0	0	0	#NUM!	#NUM!			0	0
Ascomycota	Leotiomycetes	Helotiales	Mollisiaceae	Acephala/Phialocephala		MN559787	BH	mol2			0	0	0	#NUM!	#NUM!			0	0	0	#NUM!	#NUM!			0	0	0	#NUM!	#NUM!			0	0	0	#NUM!	#NUM!				0	0	0	0	#NUM!	#NUM!			1	1
Ascomycota	Leotiomycetes	Helotiales	Mollisiaceae	Mollisia		MT026378	BF	mol1			0	0	0	#NUM!	#NUM!			0	0	0	#NUM!	#NUM!			0	0	0	#NUM!	#NUM!			0	0	0	#NUM!	#NUM!				2	0	1	0.0714286	-2.63906	-0.188504			0	0
Ascomycota	Leotiomycetes	Helotiales	Mollisiaceae	Phialocephala		MK808244	BI	mol3			0	0	0	#NUM!	#NUM!			0	0	0	#NUM!	#NUM!			0	0	0	#NUM!	#NUM!			0	0	0	#NUM!	#NUM!				1	0	0.5	0.0357143	-3.3322	-0.119007			0	0
Ascomycota	Leotiomycetes	Helotiales	Mollisiaceae	Phialocephala		MK808244	BK	mol5			1	1	0.333333	-1.09861	-0.366204			0	0	0	#NUM!	#NUM!			0	0	0	#NUM!	#NUM!			0	0	0	#NUM!	#NUM!				0	0	0	0	#NUM!	#NUM!			0	0
Ascomycota	Leotiomycetes	Helotiales	Mollisiaceae	Phialocephala		MH858896	BJ	mol4			0	0	0	#NUM!	#NUM!			0	0	0	#NUM!	#NUM!			0	0	0	#NUM!	#NUM!			0	0	0	#NUM!	#NUM!				0	0	0	0	#NUM!	#NUM!			0	0
Ascomycota	Leotiomycetes	Helotiales				MH550516	BG	hel1			0	0	0	#NUM!	#NUM!			0	0	0	#NUM!	#NUM!			0	0	0	#NUM!	#NUM!			0	0	0	#NUM!	#NUM!				2	1	1.5	0.107143	-2.23359	-0.239313			0	0
Ascomycota	Sordariomycetes	Coniochaetales	Coniochaetaceae	Coniochaeta	velutina	MK656234	R	con1			0	0	0	#NUM!	#NUM!			0	0	0	#NUM!	#NUM!			0	0	0	#NUM!	#NUM!			0	0	0	#NUM!	#NUM!				0	0	0	0	#NUM!	#NUM!			0	0
Ascomycota	Sordariomycetes	Diaporthales	Schizoparamaceae	Coniella		NR_154820	Z	sch2			0	0	0	#NUM!	#NUM!			0	0	0	#NUM!	#NUM!			0	0	0	#NUM!	#NUM!			0	0	0	#NUM!	#NUM!				0	0	0	0	#NUM!	#NUM!			0	0
Ascomycota	Sordariomycetes	Diaporthales	Schizoparamaceae	Coniella		NR_111706	Y	sch1			0	0	0	#NUM!	#NUM!			0	0	0	#NUM!	#NUM!			0	0	0	#NUM!	#NUM!			0	0	0	#NUM!	#NUM!				0	0	0	0	#NUM!	#NUM!			0	0
Ascomycota	Sordariomycetes	Glomerellales	Glomerellaceae	Colletotrichum		MT606194	T	glo1			0	0	0	#NUM!	#NUM!			0	0	0	#NUM!	#NUM!			0	0	0	#NUM!	#NUM!			0	0	0	#NUM!	#NUM!				0	1	0.5	0.0357143	-3.3322	-0.119007			0	0
Ascomycota	Sordariomycetes	Hypocreales	(Ophiocordycipitaceae)	(Tolypocladium)		JQ411376	G	sor4			0	0	0	#NUM!	#NUM!			0	0	0	#NUM!	#NUM!			0	0	0	#NUM!	#NUM!			0	0	0	#NUM!	#NUM!				1	0	0.5	0.0357143	-3.3322	-0.119007			0	0
Ascomycota	Sordariomycetes	Hypocreales	Clavicipitaceae	Metarhizum	anisopliae	JQ061174	C1	cla1			0	0	0	#NUM!	#NUM!			0	0	0	#NUM!	#NUM!			0	0	0	#NUM!	#NUM!			0	0	0	#NUM!	#NUM!				1	0	0.5	0.0357143	-3.3322	-0.119007			0	0
Ascomycota	Sordariomycetes	Hypocreales	Clavicipitaceae	Metarhizum	(robertsii/anisopliae)	MN892394	C2	cla1			1	1	0.333333	-1.09861	-0.366204			0	0	0	#NUM!	#NUM!			0	0	0	#NUM!	#NUM!			0	0	0	#NUM!	#NUM!				0	0	0	0	#NUM!	#NUM!			0	0
Ascomycota	Sordariomycetes	Hypocreales	Hypocreaceae	Acremonium	persicinum	JQ599382	H	hyp1			0	0	0	#NUM!	#NUM!			0	0	0	#NUM!	#NUM!			0	0	0	#NUM!	#NUM!			0	0	0	#NUM!	#NUM!				0	0	0	0	#NUM!	#NUM!			0	1
Ascomycota	Sordariomycetes	Hypocreales	Hypocreaceae	Trichoderma	harzianum/lentiforme/lixii/inhamatum/breve	MT341774	AH	hyp3			0	0	0	#NUM!	#NUM!			0	0	0	#NUM!	#NUM!			3	3	0.6	-0.510826	-0.306495			0	0	0	#NUM!	#NUM!				0	0	0	0	#NUM!	#NUM!			0	0
Ascomycota	Sordariomycetes	Hypocreales	Hypocreaceae	Trichoderma	longibrachiatum/orientale	MK427692	AG2	hyp2			0	0	0	#NUM!	#NUM!			3	3	0.230769	-1.46634	-0.338385			0	0	0	#NUM!	#NUM!			0	0	0	#NUM!	#NUM!				0	0	0	0	#NUM!	#NUM!			0	0
Ascomycota	Sordariomycetes	Hypocreales	Hypocreaceae	Trichoderma	atroviride/paratroviride/scalesiae/viride	MT448957	AJ	hyp5			0	0	0	#NUM!	#NUM!			0	0	0	#NUM!	#NUM!			0	0	0	#NUM!	#NUM!			0	0	0	#NUM!	#NUM!				0	0	0	0	#NUM!	#NUM!			0	0
Ascomycota	Sordariomycetes	Hypocreales	Hypocreaceae	Trichoderma	sulphureum/atroviride/koningiopsis/dorothopsis/dorotheae/harzianum/koningii/ovalisporum/gamsii	MT530250	AI1	hyp4			0	0	0	#NUM!	#NUM!			0	0	0	#NUM!	#NUM!			0	0	0	#NUM!	#NUM!			2	2	0.0909091	-2.3979	-0.21799				0	0	0	0	#NUM!	#NUM!			0	0
Ascomycota	Sordariomycetes	Hypocreales	Hypocreaceae	Trichoderma	longibrachiatum	MT520646	AG1	hyp2			0	0	0	#NUM!	#NUM!			0	0	0	#NUM!	#NUM!			0	0	0	#NUM!	#NUM!			0	0	0	#NUM!	#NUM!				0	0	0	0	#NUM!	#NUM!			0	0
Ascomycota	Sordariomycetes	Hypocreales	Hypocreaceae	Trichoderma	koningii/hispanicum/texanum/koningiopsis/viride/samuelsii	MT102397	AI2	hyp4			0	0	0	#NUM!	#NUM!			0	0	0	#NUM!	#NUM!			0	0	0	#NUM!	#NUM!			0	0	0	#NUM!	#NUM!				0	0	0	0	#NUM!	#NUM!			0	0
Ascomycota	Sordariomycetes	Hypocreales	Hypocreaceae	Trichoderma	koningii/hispanicum/texanum/koningiopsis/viride/samuelsii	MT102397	AI2	hyp4			0	0	0	#NUM!	#NUM!			0	0	0	#NUM!	#NUM!			0	0	0	#NUM!	#NUM!			0	0	0	#NUM!	#NUM!				0	0	0	0	#NUM!	#NUM!			0	0
Ascomycota	Sordariomycetes	Hypocreales	Nectriaceae	Fusarium	oxysporum	MT560381	A	nec1			0	0	0	#NUM!	#NUM!			0	0	0	#NUM!	#NUM!			0	0	0	#NUM!	#NUM!			1	1	0.0454545	-3.09104	-0.140502				1	3	2	0.142857	-1.94591	-0.277987			0	0
Ascomycota	Sordariomycetes	Hypocreales	Nectriaceae	Fusarium	neocosmosporiellum	MH857350	I	nec2			0	0	0	#NUM!	#NUM!			0	0	0	#NUM!	#NUM!			0	0	0	#NUM!	#NUM!			0	0	0	#NUM!	#NUM!				0	1	0.5	0.0357143	-3.3322	-0.119007			0	0
Ascomycota	Sordariomycetes	Hypocreales	Nectriaceae	Penicillifer	diparietisporus	KR093967	K	nec3			0	0	0	#NUM!	#NUM!			0	0	0	#NUM!	#NUM!			0	0	0	#NUM!	#NUM!			1	1	0.0454545	-3.09104	-0.140502				0	0	0	0	#NUM!	#NUM!			0	0
Ascomycota	Sordariomycetes	Hypocreales	Ophiocordycipitaceae	Purpureocillium	liliacinum	MT529673	J	oph1			0	0	0	#NUM!	#NUM!			0	0	0	#NUM!	#NUM!			0	0	0	#NUM!	#NUM!			0	0	0	#NUM!	#NUM!				1	0	0.5	0.0357143	-3.3322	-0.119007			0	0
Ascomycota	Sordariomycetes	Hypocreales	Stachybotryaceae	(MyrotheciumStriaticonidium)		MK336452	B	sta1			0	0	0	#NUM!	#NUM!			0	0	0	#NUM!	#NUM!			0	0	0	#NUM!	#NUM!			0	0	0	#NUM!	#NUM!				0	1	0.5	0.0357143	-3.3322	-0.119007			1	0
Ascomycota	Sordariomycetes	Magnaporthales	Magnaporthaceae	Pseudophialophora		NR_158899	S	mag1			0	0	0	#NUM!	#NUM!			0	0	0	#NUM!	#NUM!			0	0	0	#NUM!	#NUM!			0	0	0	#NUM!	#NUM!				0	0	0	0	#NUM!	#NUM!			0	0
Ascomycota	Sordariomycetes	Sordariales	Chaetomiaceae	Arcopilus	cupreus	KX976584	M	cha2			0	0	0	#NUM!	#NUM!			0	0	0	#NUM!	#NUM!			0	0	0	#NUM!	#NUM!			0	0	0	#NUM!	#NUM!				1	0	0.5	0.0357143	-3.3322	-0.119007			0	0
Ascomycota	Sordariomycetes	Sordariales	Chaetomiaceae	Arcopilus	(flavigenus/cupreus)	MN562032	O	cha4			0	0	0	#NUM!	#NUM!			0	0	0	#NUM!	#NUM!			0	0	0	#NUM!	#NUM!			0	0	0	#NUM!	#NUM!				0	0	0	0	#NUM!	#NUM!			1	0
Ascomycota	Sordariomycetes	Sordariales	Chaetomiaceae	Arcopilus	aureus	MH425285	L1	cha1			0	0	0	#NUM!	#NUM!			0	0	0	#NUM!	#NUM!			1	1	0.2	-1.60944	-0.321888			0	0	0	#NUM!	#NUM!				0	0	0	0	#NUM!	#NUM!			0	0
Ascomycota	Sordariomycetes	Sordariales	Chaetomiaceae	Arcopilus	aureus	MH425285	L2	cha1			0	0	0	#NUM!	#NUM!			0	0	0	#NUM!	#NUM!			0	0	0	#NUM!	#NUM!			0	0	0	#NUM!	#NUM!				0	0	0	0	#NUM!	#NUM!			0	0
Ascomycota	Sordariomycetes	Sordariales	Chaetomiaceae	Chaetomium	(cochiloides/globosum)	MT561402	P1	cha5			0	0	0	#NUM!	#NUM!			0	0	0	#NUM!	#NUM!			0	0	0	#NUM!	#NUM!			1	1	0.0454545	-3.09104	-0.140502				0	0	0	0	#NUM!	#NUM!			0	0
Ascomycota	Sordariomycetes	Sordariales	Chaetomiaceae	Chaetomium		MN077451	P2	cha5			0	0	0	#NUM!	#NUM!			0	0	0	#NUM!	#NUM!			0	0	0	#NUM!	#NUM!			3	3	0.136364	-1.99243	-0.271695				0	0	0	0	#NUM!	#NUM!			0	0
Ascomycota	Sordariomycetes	Sordariales	Chaetomiaceae	Chrysanthotrichum		MH861858	Q	cha6			0	0	0	#NUM!	#NUM!			0	0	0	#NUM!	#NUM!			0	0	0	#NUM!	#NUM!			4	4	0.181818	-1.70475	-0.309954				0	0	0	0	#NUM!	#NUM!			0	0
Ascomycota	Sordariomycetes	Sordariales	Chaetomiaceae	Dichotomopilus	(indicus/funicola)	MH860845	N	cha3			0	0	0	#NUM!	#NUM!			0	0	0	#NUM!	#NUM!			0	0	0	#NUM!	#NUM!			0	0	0	#NUM!	#NUM!				0	0	0	0	#NUM!	#NUM!			1	0
Ascomycota	Sordariomycetes	Trichosphaeriales	Trichosphaeriaceae	Nigrospora	musae/oryzae	MN341467	AA2	tri1			0	0	0	#NUM!	#NUM!			0	0	0	#NUM!	#NUM!			0	0	0	#NUM!	#NUM!			0	0	0	#NUM!	#NUM!				0	1	0.5	0.0357143	-3.3322	-0.119007			0	0
Ascomycota	Sordariomycetes	Trichosphaeriales	Trichosphaeriaceae	Nigrospora	sphaerica	MT305814	AB	tri2			0	0	0	#NUM!	#NUM!			0	0	0	#NUM!	#NUM!			0	0	0	#NUM!	#NUM!			0	0	0	#NUM!	#NUM!				1	0	0.5	0.0357143	-3.3322	-0.119007			0	0
Ascomycota	Sordariomycetes	Trichosphaeriales	Trichosphaeriaceae	Nigrospora	musae/oryzae	MN341467	AA1	tri1			0	0	0	#NUM!	#NUM!			0	0	0	#NUM!	#NUM!			0	0	0	#NUM!	#NUM!			0	0	0	#NUM!	#NUM!				0	0	0	0	#NUM!	#NUM!			2	0
Ascomycota	Sordariomycetes	Xylariales	Sporocadaceae	(Neopestalotiopsis)		MN421898	BX	spo5			0	0	0	#NUM!	#NUM!			0	0	0	#NUM!	#NUM!			0	0	0	#NUM!	#NUM!			0	0	0	#NUM!	#NUM!				0	0	0	0	#NUM!	#NUM!			0	0
Ascomycota	Sordariomycetes	Xylariales	Sporocadaceae	Neopestalotiopsis/Pestalotiopsis		MT576586	X	spo4			0	0	0	#NUM!	#NUM!			2	2	0.153846	-1.8718	-0.28797			0	0	0	#NUM!	#NUM!			0	0	0	#NUM!	#NUM!				0	0	0	0	#NUM!	#NUM!			0	0
Ascomycota	Sordariomycetes	Xylariales	Sporocadaceae	Neopestalotiopsis/Pestalotiopsis		NR_145243	W	spo3			0	0	0	#NUM!	#NUM!			0	0	0	#NUM!	#NUM!			0	0	0	#NUM!	#NUM!			0	0	0	#NUM!	#NUM!				0	0	0	0	#NUM!	#NUM!			0	0
Ascomycota	Sordariomycetes	Xylariales	Sporocadaceae	Pestalotiopsis		KP074998	V	spo2			0	0	0	#NUM!	#NUM!			0	0	0	#NUM!	#NUM!			0	0	0	#NUM!	#NUM!			0	0	0	#NUM!	#NUM!				0	1	0.5	0.0357143	-3.3322	-0.119007			0	1
Ascomycota	Sordariomycetes	Xylariales	Sporocadaceae	Pestalotiopsis		MT509798	U	spo1			0	0	0	#NUM!	#NUM!			0	0	0	#NUM!	#NUM!			0	0	0	#NUM!	#NUM!			0	0	0	#NUM!	#NUM!				0	0	0	0	#NUM!	#NUM!			0	0
Ascomycota	Sordariomycetes	Xylariales	Xylariaceae	Anthostomella		MF683452	AF	xyl4			0	0	0	#NUM!	#NUM!			0	0	0	#NUM!	#NUM!			0	0	0	#NUM!	#NUM!			0	0	0	#NUM!	#NUM!				0	0	0	0	#NUM!	#NUM!			0	0
Ascomycota	Sordariomycetes	Xylariales	Xylariaceae	Xylaria		MH793577	AC	xyl1			0	0	0	#NUM!	#NUM!			1	1	0.0769231	-2.56495	-0.197304			0	0	0	#NUM!	#NUM!			0	0	0	#NUM!	#NUM!				0	0	0	0	#NUM!	#NUM!			0	0
Ascomycota	Sordariomycetes	Xylariales	Xylariaceae	Xylaria	feejeensis	MK247661	AD	xyl2			0	0	0	#NUM!	#NUM!			1	1	0.0769231	-2.56495	-0.197304			0	0	0	#NUM!	#NUM!			0	0	0	#NUM!	#NUM!				0	0	0	0	#NUM!	#NUM!			0	0
Ascomycota	Sordariomycetes	Xylariales	Xylariaceae	Xylaria	curta	MK304127	AE	xyl3			0	0	0	#NUM!	#NUM!			1	1	0.0769231	-2.56495	-0.197304			0	0	0	#NUM!	#NUM!			0	0	0	#NUM!	#NUM!				0	0	0	0	#NUM!	#NUM!			0	0
Ascomycota	Sordariomycetes					MT084575	F	sor3			0	0	0	#NUM!	#NUM!			0	0	0	#NUM!	#NUM!			0	0	0	#NUM!	#NUM!			0	0	0	#NUM!	#NUM!				0	0	0	0	#NUM!	#NUM!			0	4
Ascomycota	Sordariomycetes					JX174124	D	sor1			0	0	0	#NUM!	#NUM!			0	0	0	#NUM!	#NUM!			0	0	0	#NUM!	#NUM!			0	0	0	#NUM!	#NUM!				1	0	0.5	0.0357143	-3.3322	-0.119007			0	0
Ascomycota	Sordariomycetes					KJ471552	E	sor2			0	0	0	#NUM!	#NUM!			0	0	0	#NUM!	#NUM!			0	0	0	#NUM!	#NUM!			0	0	0	#NUM!	#NUM!				0	0	0	0	#NUM!	#NUM!			0	0
Ascomycota						FJ611952	BL1	asc1			0	0	0	#NUM!	#NUM!			1	1	0.0769231	-2.56495	-0.197304			0	0	0	#NUM!	#NUM!			0	0	0	#NUM!	#NUM!				1	1	1	0.0714286	-2.63906	-0.188504			0	0
Ascomycota						EU489903	BM1	asc2			0	0	0	#NUM!	#NUM!			0	0	0	#NUM!	#NUM!			0	0	0	#NUM!	#NUM!			0	0	0	#NUM!	#NUM!				0	0	0	0	#NUM!	#NUM!			0	0
Ascomycota						FJ611952	BL3	asc1			0	0	0	#NUM!	#NUM!			0	0	0	#NUM!	#NUM!			0	0	0	#NUM!	#NUM!			0	0	0	#NUM!	#NUM!				0	0	0	0	#NUM!	#NUM!			0	0
Ascomycota						FJ611952	BL4	asc1			0	0	0	#NUM!	#NUM!			0	0	0	#NUM!	#NUM!			0	0	0	#NUM!	#NUM!			0	0	0	#NUM!	#NUM!				0	0	0	0	#NUM!	#NUM!			0	0
Ascomycota						FJ611952	BL5	asc1			0	0	0	#NUM!	#NUM!			0	0	0	#NUM!	#NUM!			0	0	0	#NUM!	#NUM!			0	0	0	#NUM!	#NUM!				0	0	0	0	#NUM!	#NUM!			0	0
Ascomycota						EU489903	BM2	asc2			0	0	0	#NUM!	#NUM!			0	0	0	#NUM!	#NUM!			0	0	0	#NUM!	#NUM!			0	0	0	#NUM!	#NUM!				0	0	0	0	#NUM!	#NUM!			0	0
Ascomycota						HM239772	BN	asc3			0	0	0	#NUM!	#NUM!			0	0	0	#NUM!	#NUM!			0	0	0	#NUM!	#NUM!			0	0	0	#NUM!	#NUM!				0	0	0	0	#NUM!	#NUM!			0	0
Basidiomycota	Agaricomycetes	Agaricales	(Entolomataceae)	(Clitopilus)		DQ672271	BY	aga1			0	0	0	#NUM!	#NUM!			0	0	0	#NUM!	#NUM!			0	0	0	#NUM!	#NUM!			2	2	0.0909091	-2.3979	-0.21799				0	0	0	0	#NUM!	#NUM!			0	0
Basidiomycota	Agaricomycetes	Agaricales	Agaricaceae	Coprinus		AF345812	CC	aga4			0	0	0	#NUM!	#NUM!			0	0	0	#NUM!	#NUM!			0	0	0	#NUM!	#NUM!			0	0	0	#NUM!	#NUM!				0	0	0	0	#NUM!	#NUM!			0	0
Basidiomycota	Agaricomycetes	Agaricales	Psathyrellaceae	Coprinopsis		JN943127	CB	aga3			0	0	0	#NUM!	#NUM!			0	0	0	#NUM!	#NUM!			0	0	0	#NUM!	#NUM!			0	0	0	#NUM!	#NUM!				0	0	0	0	#NUM!	#NUM!			0	0
Basidiomycota	Agaricomycetes	Agaricales	Strophariaceae	Deconica		KX017213	CD1	aga5			0	0	0	#NUM!	#NUM!			0	0	0	#NUM!	#NUM!			0	0	0	#NUM!	#NUM!			0	0	0	#NUM!	#NUM!				0	0	0	0	#NUM!	#NUM!			0	0
Basidiomycota	Tremellomycetes	Tremellales	Bulleribasidiaceae	Dioszegia		KY430571	BZ	tre1			0	0	0	#NUM!	#NUM!			0	0	0	#NUM!	#NUM!			0	0	0	#NUM!	#NUM!			0	0	0	#NUM!	#NUM!				0	0	0	0	#NUM!	#NUM!			0	0
						MH554028	BV	fun8			0	0	0	#NUM!	#NUM!			0	0	0	#NUM!	#NUM!			0	0	0	#NUM!	#NUM!			0	0	0	#NUM!	#NUM!				1	0	0.5	0.0357143	-3.3322	-0.119007			0	0
						JN890098	BS	fun5			0	0	0	#NUM!	#NUM!			0	0	0	#NUM!	#NUM!			0	0	0	#NUM!	#NUM!			0	0	0	#NUM!	#NUM!				0	0	0	0	#NUM!	#NUM!			1	0
						DQ421226	BO	fun1			0	0	0	#NUM!	#NUM!			0	0	0	#NUM!	#NUM!			0	0	0	#NUM!	#NUM!			0	0	0	#NUM!	#NUM!				2	0	1	0.0714286	-2.63906	-0.188504			0	0
						KY381852	BP	fun2			0	0	0	#NUM!	#NUM!			1	1	0.0769231	-2.56495	-0.197304			0	0	0	#NUM!	#NUM!			0	0	0	#NUM!	#NUM!				0	0	0	0	#NUM!	#NUM!			0	0
						LC077719	BW	fun9			0	0	0	#NUM!	#NUM!			1	1	0.0769231	-2.56495	-0.197304			0	0	0	#NUM!	#NUM!			0	0	0	#NUM!	#NUM!				0	0	0	0	#NUM!	#NUM!			0	0
						KP890582	BQ	fun3			0	0	0	#NUM!	#NUM!			0	0	0	#NUM!	#NUM!			0	0	0	#NUM!	#NUM!			1	1	0.0454545	-3.09104	-0.140502				0	0	0	0	#NUM!	#NUM!			0	0
						MT223781	BU	fun7			0	0	0	#NUM!	#NUM!			1	1	0.0769231	-2.56495	-0.197304			0	0	0	#NUM!	#NUM!			0	0	0	#NUM!	#NUM!				0	0	0	0	#NUM!	#NUM!			0	0
						KF675491	BR3	fun4			0	0	0	#NUM!	#NUM!			0	0	0	#NUM!	#NUM!			0	0	0	#NUM!	#NUM!			0	0	0	#NUM!	#NUM!				0	0	0	0	#NUM!	#NUM!			0	0
						KU354831	BT5	fun6			0	0	0	#NUM!	#NUM!			0	0	0	#NUM!	#NUM!			0	0	0	#NUM!	#NUM!			0	0	0	#NUM!	#NUM!				0	0	0	0	#NUM!	#NUM!			0	0
						KF675491	BR1	fun4			0	0	0	#NUM!	#NUM!			0	0	0	#NUM!	#NUM!			0	0	0	#NUM!	#NUM!			0	0	0	#NUM!	#NUM!				0	0	0	0	#NUM!	#NUM!			0	0
						KF675491	BR2	fun4			0	0	0	#NUM!	#NUM!			0	0	0	#NUM!	#NUM!			0	0	0	#NUM!	#NUM!			0	0	0	#NUM!	#NUM!				0	0	0	0	#NUM!	#NUM!			0	0
						KU354831	BT1	fun6			0	0	0	#NUM!	#NUM!			0	0	0	#NUM!	#NUM!			0	0	0	#NUM!	#NUM!			0	0	0	#NUM!	#NUM!				0	0	0	0	#NUM!	#NUM!			0	0
						KM104109	BT2	fun6			0	0	0	#NUM!	#NUM!			0	0	0	#NUM!	#NUM!			0	0	0	#NUM!	#NUM!			0	0	0	#NUM!	#NUM!				0	0	0	0	#NUM!	#NUM!			0	0
						KU354831	BT3	fun6			0	0	0	#NUM!	#NUM!			0	0	0	#NUM!	#NUM!			0	0	0	#NUM!	#NUM!			0	0	0	#NUM!	#NUM!				0	0	0	0	#NUM!	#NUM!			0	0
						KU354831	BT4	fun6			0	0	0	#NUM!	#NUM!			0	0	0	#NUM!	#NUM!			0	0	0	#NUM!	#NUM!			0	0	0	#NUM!	#NUM!				0	0	0	0	#NUM!	#NUM!			0	0
						Total isolates
											3			H	1.09861			13			H	2.20479			5			H	0.950271			22			H	2.19737				18	10	14		H	2.86792			11	9
																																									28							20
[truncated: 25 more columns]

## Sheet: Mycorrhizal NEW 
											C. purpurea							C. graminea							C. ridleyi								C. ranaivosonii							C. speciosa								C. sp.
		Order	Family	Genus	Species	Close Match	Sequence	O.T.U			Plant x	Average Abuhndance	Pi	LnPI	Pi x Ln(Pi)	Simpons (D)		Plant 2	Average Abuhndance	Pi	LnPI	Pi x Ln(Pi)	Simpons (D)		Plant 1	Plant 2	Average Abuhndance	Pi	LnPI	Pi x Ln(Pi)	Simpons (D)		Plant 1	Average Abuhndance	Pi	LnPI	Pi x Ln(Pi)	Simpons (D)		Plant 1	Plant 8	Average Abuhndance	Pi	LnPI	Pi x Ln(Pi)	Simpons (D)		plant 1	Average Abuhndance
		Serendipitales	Serendipitaceae	Serendipita	na	HQ154302	serD	ser1			1	1	0.25	-1.38629	-0.346574	4		0	0	0	#NUM!	#NUM!	1		0	0	0	0	#NUM!	#NUM!	1.97561		0	0	0	#NUM!	#NUM!	1.89253		0	0	0	0	#NUM!	#NUM!	1.89076		0	0
		Serendipitales	Serendipitaceae	Serendipita	na	MG669631	serA	ser3			0	0	0	#NUM!	#NUM!			1	1	1	0	0			0	0	0	0	#NUM!	#NUM!			0	0	0	#NUM!	#NUM!			0	0	0	0	#NUM!	#NUM!			0	0
		Serendipitales	Serendipitaceae	Serendipita	na	MG669631	serC	ser3			0	0	0	#NUM!	#NUM!			0	0	0	#NUM!	#NUM!			5	1	3	0.666667	-0.405465	-0.27031			0	0	0	#NUM!	#NUM!			0	0	0	0	#NUM!	#NUM!			0	0
		Serendipitales	Serendipitaceae	na	na	FJ888822	serB	ser4			0	0	0	#NUM!	#NUM!			0	0	0	#NUM!	#NUM!			0	0	0	0	#NUM!	#NUM!			23	23	0.534884	-0.625706	-0.33468			0	0	0	0	#NUM!	#NUM!			0	0
		Cantharellales	Ceratobasidiaceae	na	na	JF691430	cerA	cer2			0	0	0	#NUM!	#NUM!			0	0	0	#NUM!	#NUM!			0	0	0	0	#NUM!	#NUM!			0	0	0	#NUM!	#NUM!			1	0	0.5	0.0222222	-3.80666	-0.0845925			0	0
		Cantharellales	Ceratobasidiaceae	na	na	JF691430	cerB	cer2			0	0	0	#NUM!	#NUM!			0	0	0	#NUM!	#NUM!			0	0	0	0	#NUM!	#NUM!			0	0	0	#NUM!	#NUM!			0	0	0	0	#NUM!	#NUM!			1	1
		Cantharellales	Ceratobasidiaceae	na	na	FJ788724	cerC	cer4			1	1	0.25	-1.38629	-0.346574			0	0	0	#NUM!	#NUM!			0	0	0	0	#NUM!	#NUM!			0	0	0	#NUM!	#NUM!			0	0	0	0	#NUM!	#NUM!			0	0
		Cantharellales	Tulasnellaceae	na	na	JF691200	tulL	tul3			1	1	0.25	-1.38629	-0.346574			0	0	0	#NUM!	#NUM!			0	0	0	0	#NUM!	#NUM!			0	0	0	#NUM!	#NUM!			0	0	0	0	#NUM!	#NUM!			0	0
		Cantharellales	Tulasnellaceae	Tulasnella	na	JQ771180	tulK	tul4			1	1	0.25	-1.38629	-0.346574			0	0	0	#NUM!	#NUM!			0	0	0	0	#NUM!	#NUM!			0	0	0	#NUM!	#NUM!			0	0	0	0	#NUM!	#NUM!			0	0
		Cantharellales	Tulasnellaceae	Tulasnella	Calospora	KC291621	tulA	tul5			0	0	0	#NUM!	#NUM!			0	0	0	#NUM!	#NUM!			0	0	0	0	#NUM!	#NUM!			0	0	0	#NUM!	#NUM!			0	13	6.5	0.288889	-1.24171	-0.358717			0	0
		Cantharellales	Tulasnellaceae	na	na	MG018553	tulC	tul5			0	0	0	#NUM!	#NUM!			0	0	0	#NUM!	#NUM!			0	0	0	0	#NUM!	#NUM!			0	0	0	#NUM!	#NUM!			0	0	0	0	#NUM!	#NUM!			0	0
		Cantharellales	Tulasnellaceae	na	na	JF691303	tulH	tul6			0	0	0	#NUM!	#NUM!			0	0	0	#NUM!	#NUM!			0	0	0	0	#NUM!	#NUM!			1	1	0.0232558	-3.7612	-0.0874698			0	0	0	0	#NUM!	#NUM!			0	0
		Cantharellales	Tulasnellaceae	Tulasnella	na	JF499918	tulB	tul8			0	0	0	#NUM!	#NUM!			0	0	0	#NUM!	#NUM!			0	0	0	0	#NUM!	#NUM!			0	0	0	#NUM!	#NUM!			30	0	15	0.666667	-0.405465	-0.27031			0	0
		Cantharellales	Tulasnellaceae	Tulasnella	na	NR_160570	tulE	tul8			0	0	0	#NUM!	#NUM!			0	0	0	#NUM!	#NUM!			0	0	0	0	#NUM!	#NUM!			0	0	0	#NUM!	#NUM!			0	0	0	0	#NUM!	#NUM!			0	0
		Cantharellales	Tulasnellaceae	Tulasnella	na	JF499918	tulI	tul8			0	0	0	#NUM!	#NUM!			0	0	0	#NUM!	#NUM!			0	0	0	0	#NUM!	#NUM!			19	19	0.44186	-0.816761	-0.360894			0	0	0	0	#NUM!	#NUM!			0	0
		Cantharellales	Tulasnellaceae	Tulasnella	na	GQ241863	tulD	tul9			0	0	0	#NUM!	#NUM!			0	0	0	#NUM!	#NUM!			0	0	0	0	#NUM!	#NUM!			0	0	0	#NUM!	#NUM!			0	0	0	0	#NUM!	#NUM!			0	0
		Cantharellales	Tulasnellaceae	Tulasnella	na	MH005843	tulF	tul10			0	0	0	#NUM!	#NUM!			0	0	0	#NUM!	#NUM!			0	0	0	0	#NUM!	#NUM!			0	0	0	#NUM!	#NUM!			0	0	0	0	#NUM!	#NUM!			0	0
		Cantharellales	Tulasnellaceae	Tulasnella	na	MN173013	tulJ	tul11			0	0	0	#NUM!	#NUM!			0	0	0	#NUM!	#NUM!			2	0	1	0.222222	-1.50408	-0.334239			0	0	0	#NUM!	#NUM!			0	0	0	0	#NUM!	#NUM!			0	0
Ascomycota	Dothideomycetes	Pleosporales	Didymosphaeriaceae	Paraphaeosphaeria		MT093465	AL3	par2			0	0	0	#NUM!	#NUM!			0	0	0	#NUM!	#NUM!			1	0	0.5	0.111111	-2.19722	-0.244136			0	0	0	#NUM!	#NUM!			0	0	0	0	#NUM!	#NUM!			0	0
Ascomycota	Dothideomycetes	Pleosporales	Didymosphaeriaceae	Paraphaeosphaeria		JX496047	AL2	par2			0	0	0	#NUM!	#NUM!			0	0	0	#NUM!	#NUM!			0	0	0	0	#NUM!	#NUM!			0	0	0	#NUM!	#NUM!			0	0	0	0	#NUM!	#NUM!			0	0
Ascomycota	Dothideomycetes	Pleosporales	Didymosphaeriaceae	Paraphaeosphaeria		JX496012	AL1	par1			0	0	0	#NUM!	#NUM!			0	0	0	#NUM!	#NUM!			0	0	0	0	#NUM!	#NUM!			2	2	0.0465116	-3.06805	-0.1427			0	0	0	0	#NUM!	#NUM!			0	0
Basidiomycota	Agaricomycetes	Agaricales	Psathyrellaceae	Coprinellus		MN209934	CA	aga2			0	0	0	#NUM!	#NUM!			0	0	0	#NUM!	#NUM!			0		0	0	#NUM!	#NUM!			0	0	0	#NUM!	#NUM!			1	0	0.5	0.0222222	-3.80666	-0.0845925			0	0
							Total isolates				TA	4		H	1.38629			TA	1		H	0				TA	4.5		H	0.848686			TA	45		H	0.925744			TA	22.5			H	0.798212			TA	1
[truncated: 25 more columns]
