# Supplementary material for: Fungal Diversity of Selected Habitat Specific Cynorkis Species (Orchidaceae) in the Central Highlands of Madagascar
Source: Microorganisms. 2021 Apr 10;9(4):792. doi: 10.3390/microorganisms9040792 (PMC8069969; doi:10.3390/microorganisms9040792)
Supplement: Supplementary file 1 [file microorganisms-09-00792-s001.zip › Raw data_Heat map.xlsx]

## Sheet: Sheet1
Mycorrhiza
orchid ID	GPS	plant	segment	isolate	phylum	class	order	family	genus	species	close match	sequence	OTU	Elevation (msl)	soil_pH	soil_moisture	nitrate_nitrogen_ppm	phosphorus_ppm	potassium_ppm	soil_humus
Cynorkis sp.	2	1	1a	1	Basidiomycota	Agaricomycetes	Cantharellales	Ceratobasidiaceae			JF691430	cerB	cer2	1308.36	5.2	2	30	5	70	1
flexuosa	14	2	1b	5	Basidiomycota	Agaricomycetes	Cantharellales	Tulasnellaceae	Tulasnella		GQ241863	tulD	tul9	1473.24	5.2	2	20	12.5	50	1
ridleyi	56	1	6b	12	Basidiomycota	Agaricomycetes	Sebacinales	Serendipitacea	Serendipita		MG669631	serC	ser3	1528.74	5.2	3	30	50	150	2
ridleyi	58	1	1d	5	Basidiomycota	Agaricomycetes	Cantharellales	Tulasnellaceae	Tulasnella		MN173013	tulJ	tul11	1528.63	5.2	3	30	50	150	2
ridleyi	56	1	6b	11	Ascomycota	Dothideomycetes	Pleosporales	Didymosphaeriaceae	Paraphaeosphaeria		MT093465	AL3	par2	1533.09	5	2	50	9	175	1
gibbosa	65	1	1b	1	Basidiomycota	Agaricomycetes	Cantharellales	Tulasnellaceae	Tulasnella		GQ241863	tulG	tul9	1625.67	5	3	20	5	50	2
gibbosa	67	1	1a	3	Basidiomycota	Agaricomycetes	Cantharellales	Tulasnellaceae	Tulasnella		MH005843	tulF	tul10	1689.51	5	3	20	5	50	2
graminea	57	2	1c	1	Basidiomycota	Agaricomycetes	Sebacinales	Serendipitacea	Serendipita		MG669631	serA	ser3	1528.63	5.2	3	30	50	150	2
speciosa	77	1	1b	1	Basidiomycota	Agaricomycetes	Cantharellales	Ceratobasidiaceae			JF691430	cerA	cer2	1670.77	5.4	3	20	12.5	150	1
purpurea	82			25	Basidiomycota	Agaricomycetes	Sebacinales	Serendipitacea	Serendipita		HQ154302	serD	ser1	1502.08	5.2	3	30	50	150	2
purpurea	82				Basidiomycota	Agaricomycetes	Cantharellales	Ceratobasidiaceae			FJ788724	cerC	cer4	1502.08	5.2	3	30	50	150	2
purpurea	82				Basidiomycota	Agaricomycetes	Cantharellales	Tulasnellaceae			JF691200	tulL	tul3	1502.08	5.2	3	30	50	150	2
purpurea	82				Basidiomycota	Agaricomycetes	Cantharellales	Tulasnellaceae	Tulasnella		JQ771180	tulK	tul4	1502.08	5.2	3	30	50	150	2
speciosa	97	8	wp	29	Basidiomycota	Agaricomycetes	Cantharellales	Tulasnellaceae	Tulasnella	calospora	KC291621	tulA	tul5	1707.94	5.2	3	20	12.5	150	1
fastigiata	201	2	wp	1	Basidiomycota	Agaricomycetes	Cantharellales	Tulasnellaceae			MG018553	tulC	tul5	1472.3	5	2	50	9	175	1
flexuosa	217	1	5b	6	Basidiomycota	Agaricomycetes	Cantharellales	Tulasnellaceae	Tulasnella		NR160570	tulE	tul8	1284.53	5	3	10	5	80	2
speciosa	220	1	1c	37	Basidiomycota	Agaricomycetes	Cantharellales	Tulasnellaceae	Tulasnella		JF499918	tulB	tul8	1418.5	5.4	3	10	12.5	65	1
speciosa	220	1	4b	4	Basidiomycota	Agaricomycetes	Agaricales	Psathyrellaceae	Coprinellus		MN209934	CA	cop1	1418.5	5.4	3	20	12.5	150	1
ranaivosonii	222	1	3d	3	Basidiomycota	Agaricomycetes	Sebacinales	Serendipitaceae	Serendipita		FJ888822	serB	ser4	1426.75	5.4	3	10	12.5	65	1
ranaivosonii	222	1	1b	12	Basidiomycota	Agaricomycetes	Cantharellales	Tulasnellaceae			JF691303	tulH	tul6	1426.75	5.4	3	10	12.5	65	1
ranaivosonii	222		1b	28	Basidiomycota	Agaricomycetes	Cantharellales	Tulasnellaceae	Tulasnella		JF499918	tulI	tul8	1426.75	5.4	3	10	12.5	65	1
ranaivosonii	222		1b	28	Basidiomycota	Agaricomycetes	Cantharellales	Didymosphaeriaceae	Paraphaeosphaeria		JX496012	AL1	par1	1426.75	5.4	3	10	12.5	65	1
flexuosa	217	1	1c	14	Ascomycota	Dothideomycetes	Pleosporales	Didymosphaeriaceae	Paraphaeosphaeria		JX496047	AL2	par2	1284.53	5.2	2	20	12.5	50	2
Non-mycorrhiza
orchid ID	collection	plant	segment	isolate	phylum	class	order	family	genus	species	close match	sequence	OTU	Elevation (msl)	soil_pH	soil_moisture	nitrate_nitrogen_ppm	phosphorus_ppm	potassium_ppm	soil_humus
ridleyi	56	1	6b	2	Ascomycota	Eurotiomycetes	Chaetothyriales	Herpotrichiellaceae	Exophiala	jeanseslmei/oligosperma	JQ801465	AW	her3	1533.09	5	2	50	9	175	1
ridleyi	56	1	4b	1	Ascomycota	Leotiomycetes	Helotiales	Mollisiaceae	Mollisia		MT026378	BF	mol1	1533.09	5	2	50	9	175	1
ridleyi	56	1	6b	20	Ascomycota	Leotiomycetes	Helotiales	Mollisiaceae	Phialocephala		MK808244	BI	mol3	1533.09	5	2	50	9	175	1
ridleyi	56	1	4b	3	Ascomycota	Leotiomycetes	Helotiales				MH550516	BG	hel1	1533.09	5	2	50	9	175	1
ridleyi	56	2	1c	1	Ascomycota	Sordariomycetes	Glomerellales	Glomerellaceae	Colletotrichum		MT606194	T	glo1	1533.09	5	2	50	9	175	1
ridleyi	56	1	6b	23	Ascomycota	Sordariomycetes	Hypocreales	(Ophiocordycipitaceae)	(Tolypocladium)		JQ411376	G	sor4	1533.09	5	2	50	9	175	1
ridleyi	56	1	6b	22	Ascomycota	Sordariomycetes	Hypocreales	Clavicipitaceae	Metarhizum	anisopliae	JQ061174	C1	cla1	1533.09	5	2	50	9	175	1
ridleyi	56	1	6b	16	Ascomycota	Sordariomycetes	Hypocreales	Nectriaceae	Fusarium	oxysporum	MT560381	A	nec1	1533.09	5	2	50	9	175	1
ridleyi	56	2	2c	1	Ascomycota	Sordariomycetes	Hypocreales	Nectriaceae	Fusarium	neocosmosporiellum	MH857350	I	nec2	1533.09	5	2	50	9	175	1
ridleyi	56	1	1b	2	Ascomycota	Sordariomycetes	Hypocreales	Ophiocordycipitaceae	Purpureocillium	liliacinum	MT529673	J	oph1	1533.09	5	2	50	9	175	1
ridleyi	56	2	2c	2	Ascomycota	Sordariomycetes	Hypocreales	Stachybotryaceae	(MyrotheciumStriaticonidium)		MK336452	B	sta1	1533.09	5	2	50	9	175	1
ridleyi	56	1	6b	3	Ascomycota	Sordariomycetes	Sordariales	Chaetomiaceae	Arcopilus	cupreus	KX976584	M	cha2	1533.09	5	2	50	9	175	1
ridleyi	56	2	2c	7	Ascomycota	Sordariomycetes	Trichosphaeriales	Trichosphaeriaceae	Nigrospora	musae/oryzae	MN341467	AA2	tri1	1533.09	5	2	50	9	175	1
ridleyi	56	1	2b	9	Ascomycota	Sordariomycetes	Trichosphaeriales	Trichosphaeriaceae	Nigrospora	sphaerica	MT305814	AB	tri2	1533.09	5	2	50	9	175	1
ridleyi	56	2	2c	4	Ascomycota	Sordariomycetes	Xylariales	Sporocadaceae	Pestalotiopsis		KP074998	V	spo2	1533.09	5	2	50	9	175	1
ridleyi	56	1	6b	8	Ascomycota						FJ611952	BL1	asc1	1533.09	5	2	50	9	175	1
ridleyi	56	1	1b	1							MH554028	BV	fun8	1533.09	5	2	50	9	175	1
graminea	57	2	4b	8	Ascomycota	Dothideomycetes	Muyocopronales	Muyocopronaceae	Mycoleptodiscus/Muyocopron		MK640614	AS	muy1	1528.74	5.2	3	30	50	150	2
graminea	57	3	1c	1	Ascomycota	Eurotiomycetes	Chaetothyriales	Herpotrichiellaceae	Exophiala		HG936563	AV	her2	1528.74	5.2	3	30	50	150	2
graminea	57	2	1c	2	Ascomycota	Eurotiomycetes	Chaetothyriales	Herpotrichiellaceae	Exophiala	jeanseslmei/oligosperma	JQ801465	AW	her3	1528.74	5.2	3	30	50	150	2
graminea	57	2	2e	11	Ascomycota	Eurotiomycetes	Eurotiales	Aspergillaceae	Penicillium	restrictum/meridianum	MT090009	BA	asp2	1528.74	5.2	3	30	50	150	2
graminea	57	2	4b	15	Ascomycota	Leotiomycetes	Helotiales	Mollisiaceae	Acephala/Phialocephala		MN559787	BH	mol2	1528.74	5.2	3	30	50	150	2
graminea	57	3	1c	3	Ascomycota	Sordariomycetes	Hypocreales	Hypocreaceae	Acremonium	persicinum	JQ599382	H	hyp1	1528.74	5.2	3	30	50	150	2
graminea	57	2	4b	5	Ascomycota	Sordariomycetes	Hypocreales	Stachybotryaceae	(MyrotheciumStriaticonidium)		MK336452	B	sta1	1528.74	5.2	3	30	50	150	2
graminea	57	2	4b	13	Ascomycota	Sordariomycetes	Sordariales	Chaetomiaceae	Arcopilus	(flavigenus/cupreus)	MN562032	O	cha4	1528.74	5.2	3	30	50	150	2
graminea	57	2	2e	9	Ascomycota	Sordariomycetes	Sordariales	Chaetomiaceae	Dichotomopilus	(indicus/funicola)	MH860845	N	cha3	1528.74	5.2	3	30	50	150	2
graminea	57	2	2e	5	Ascomycota	Sordariomycetes	Trichosphaeriales	Trichosphaeriaceae	Nigrospora	musae/oryzae	MN341467	AA1	tri1	1528.74	5.2	3	30	50	150	2
graminea	57	3	1c	10	Ascomycota	Sordariomycetes					MT084575	F	sor3	1528.74	5.2	3	30	50	150	2
graminea	57	2	2e	8							JN890098	BS	fun5	1528.74	5.2	3	30	50	150	2
ridleyi	58	1	1d	2	Ascomycota	Dothideomycetes	Pleosporales	Pleosporaceae	Curvularia	eragostidis/clavata	MK886805	AM2	ple2	1528.63	5.2	3	30	50	150	2
ridleyi	58	1	1d	4	Ascomycota	Sordariomycetes					JX174124	D	sor1	1528.63	5.2	3	30	50	150	2
ridleyi	58	1	1d	3							DQ421226	BO	fun1	1528.63	5.2	3	30	50	150	2
gibbosa	71	1	1b	3	Ascomycota	Dothideomycetes	Pleosporales	Pleosporaceae	Alternaria	alternata/chartarum	MG554260	AN	ple1	1693.24	5.2	3	20	12.5	150	1
gibbosa	71	1	1b	1	Ascomycota	Sordariomycetes	Hypocreales	Hypocreaceae	Trichoderma	harzianum/lentiforme/lixii/inhamatum/breve	MT341774	AH	hyp3	1693.24	5.2	3	20	12.5	150	1
gibbosa	71	1	1b	2	Ascomycota	Sordariomycetes	Sordariales	Chaetomiaceae	Arcopilus	aureus	MH425285	L1	cha1	1693.24	5.2	3	20	12.5	150	1
papillosa	73	1	5b	12	Ascomycota	Eurotiomycetes					AB847021	AY	eut1	1670.26	5.2	3	20	12.5	150	1
papillosa	73	1	5b	14	Ascomycota	Leotiomycetes	Helotiales	Mollisiaceae	Phialocephala		MK808244	BK	mol5	1670.26	5.2	3	20	12.5	150	1
papillosa	73	1	5b	7	Ascomycota	Sordariomycetes	Hypocreales	Clavicipitaceae	Metarhizum	(robertsii/anisopliae)	MN892394	C2	cla1	1670.26	5.2	3	20	12.5	150	1
speciosa	77	1	2c	1	Ascomycota	Sordariomycetes	Hypocreales	Hypocreaceae	Trichoderma	longibrachiatum/orientale	MK427692	AG2	hyp2	1670.77	5.4	3	10	12.5	65	1
speciosa	77	1	2d	3	Ascomycota	Sordariomycetes	Xylariales	Sporocadaceae	Neopestalotiopsis/Pestalotiopsis		MT576586	X	spo4	1670.77	5.4	3	10	12.5	65	1
speciosa	77	1	2b	3	Ascomycota	Sordariomycetes	Xylariales	Xylariaceae	Xylaria		MH793577	AC	xyl1	1670.77	5.4	3	10	12.5	65	1
speciosa	77	1	2b	12	Ascomycota	Sordariomycetes	Xylariales	Xylariaceae	Xylaria	feejeensis	MK247661	AD	xyl2	1670.77	5.4	3	10	12.5	65	1
speciosa	77	1	2d	4	Ascomycota	Sordariomycetes	Xylariales	Xylariaceae	Xylaria	curta	MK304127	AE	xyl3	1670.77	5.4	3	10	12.5	65	1
speciosa	77	1	2b	8							KY381852	BP	fun2	1670.77	5.4	3	10	12.5	65	1
speciosa	77	1	1b	1							LC077719	BW	fun9	1670.77	5.4	3	10	12.5	65	1
fastigiata	201	2	wp	3	Ascomycota	Dothideomycetes	Botryosphaeriales	Aplosporellaceae	Aplosporella	hesperidica	MT214341	AT	apl1	1472.3	5	2	50	9	175	1
fastigiata	201	5	wp	34	Ascomycota	Dothideomycetes	Pleosporales				AY744286	AK2	pls1	1472.3	5	2	50	9	175	1
fastigiata	201	5	wp	25	Ascomycota	Sordariomycetes	Diaporthales	Schizoparamaceae	Coniella		NR_154820	Z	sch2	1472.3	5	2	50	9	175	1
fastigiata	201	2	wp	1	Ascomycota	Sordariomycetes	Hypocreales	Hypocreaceae	Trichoderma	atroviride/paratroviride/scalesiae/viride	MT448957	AJ	hyp5	1472.3	5	2	50	9	175	1
fastigiata	201	2	wp	9	Ascomycota	Sordariomycetes	Xylariales	Xylariaceae	Anthostomella		MF683452	AF	xyl4	1472.3	5	2	50	9	175	1
fastigiata	201	5	wp	26	Basidiomycota	Tremellomycetes	Tremellales	Bulleribasidiaceae	Dioszegia		KY430571	BZ	tre1	1472.3	5	2	50	9	175	1
flexuosa	217	1	5b	3	Ascomycota	Eurotiomycetes	Chaetothyriales	Herpotrichiellaceae	Cladophialophora		AB986420	AU	her1	1284.53	5.2	2	20	12.5	50	2
flexuosa	217	1	4c	5	Ascomycota	Eurotiomycetes	Eurotiales	Aspergillaceae	Penicillium	suaveolens	MH864249	BC	asp4	1284.53	5.2	2	20	12.5	50	2
flexuosa	217	1	4c	11	Ascomycota	Eurotiomycetes	Eurotiales	Aspergillaceae	Penicillium	virgatum	JF439503	BD	asp5	1284.53	5.2	2	20	12.5	50	2
flexuosa	217	1	1c	12	Ascomycota	Sordariomycetes	Hypocreales	Hypocreaceae	Trichoderma	sulphureum/atroviride/koningiopsis/dorothopsis/dorotheae/harzianum/koningii/ovalisporum/gamsii	MT530250	AI1	hyp4	1284.53	5.2	2	20	12.5	50	2
flexuosa	217	1	1f	2	Ascomycota	Sordariomycetes	Hypocreales	Nectriaceae	Fusarium	oxysporum	MT560381	A	nec1	1284.53	5.2	2	20	12.5	50	2
flexuosa	217	1	4c	4	Ascomycota	Sordariomycetes	Hypocreales	Nectriaceae	Penicillifer	diparietisporus	KR093967	K	nec3	1284.53	5.2	2	20	12.5	50	2
flexuosa	217	1	5b	10	Ascomycota	Sordariomycetes	Sordariales	Chaetomiaceae	Chaetomium		MN077451	P2	cha5	1284.53	5.2	2	20	12.5	50	2
flexuosa	217	1	4b	1	Ascomycota	Sordariomycetes	Sordariales	Chaetomiaceae	Chrysanthotrichum		MH861858	Q	cha6	1284.53	5.2	2	20	12.5	50	2
flexuosa	217	1	2b	10	Basidiomycota	Agaricomycetes	Agaricales	(Entolomataceae)	(Clitopilus)		DQ672271	BY	aga1	1284.53	5.2	2	20	12.5	50	2
flexuosa	217	1	1c	37							KP890582	BQ	fun3	1284.53	5.2	2	20	12.5	50	2
speciosa	220	1	3d	1	Ascomycota	Eurotiomycetes	Eurotiales	Trichomaceae/Aspergillaceae			MT487843	BE	eur1	1418.5	5.4	3	20	12.5	150	1
speciosa	220	1	2e	21	Ascomycota						FJ611952	BL2	asc1	1418.5	5.4	3	20	12.5	150	1
speciosa	220	1	4b	5							MT223781	BU	fun7	1418.5	5.4	3	20	12.5	150	1
uniflora	221	1	3b	1	Ascomycota	Dothideomycetes	Botryosphaeriales	Botryosphaeriaceae	Eutiarosporella		KX464132	AQ	bot1	1426.75	5.4	3	10	12.5	65	1
uniflora	221	1	4b	39	Ascomycota	Dothideomycetes	Cladosporiales	Cladosporiaceae	Toxicocladosporium		KM816684	AO1	cld2	1426.75	5.4	3	10	12.5	65	1
uniflora	221	1	3b	4	Ascomycota	Eurotiomycetes	Eurotiales	Aspergillaceae	Penicillium	virgatum	JF439503	BD	asp5	1426.75	5.4	3	10	12.5	65	1
uniflora	221	1	4b	9	Ascomycota	Eurotiomycetes	Eurotiales	Trichocomaceae	Talaromyces	funiculosus/amestolkiae/stollii	MT367866	AZ	trc1	1426.75	5.4	3	10	12.5	65	1
uniflora	221	1	1b	29	Ascomycota	Eurotiomycetes	Eurotiales	Trichomaceae/Aspergillaceae			MT487843	BE	eur1	1426.75	5.4	3	10	12.5	65	1
uniflora	221	1	4b	36	Ascomycota	Sordariomycetes	Hypocreales	Hypocreaceae	Trichoderma	sulphureum/atroviride/koningiopsis/dorothopsis/dorotheae/harzianum/koningii/ovalisporum/gamsii	MT530250	AI1	hyp4	1426.75	5.4	3	10	12.5	65	1
uniflora	221	1	4b	16	Ascomycota	Sordariomycetes	Magnaporthales	Magnaporthaceae	Pseudophialophora		NR_158899	S	mag1	1426.75	5.4	3	10	12.5	65	1
uniflora	221	1	1b	48p	Ascomycota						EU489903	BM1	asc2	1426.75	5.4	3	10	12.5	65	1
uniflora	221	1	4b	22	Basidiomycota	Agaricomycetes	Agaricales	Psathyrellaceae	Coprinopsis		JN943127	CB	aga3	1426.75	5.4	3	10	12.5	65	1
uniflora	221	1	1b	31							KF675491	BR3	fun4	1426.75	5.4	3	10	12.5	65	1
uniflora	221	1	1b	40							KU354831	BT5	fun6	1426.75	5.4	3	10	12.5	65	1
ranaivosonii	222	7	wp	4	Ascomycota	Dothideomycetes	Cladosporiales	Cladosporiaceae	Cladosporium	cladosporioides	KF938436	AR	cld1	1426.75	5.4	3	10	12.5	65	1
ranaivosonii	222	1	3d	32	Ascomycota	Dothideomycetes	Cladosporiales	Cladosporiaceae	Toxicocladosporium		KM816684	AO2	cld2	1426.75	5.4	3	10	12.5	65	1
ranaivosonii	222	1	1k	8	Ascomycota	Dothideomycetes	Pleosporales	Pleosporaceae	Curvularia		MG664782	AM1	ple2	1426.75	5.4	3	10	12.5	65	1
ranaivosonii	222	1	1k	16	Ascomycota	Dothideomycetes	Pleosporales				AY744286	AK1	pls1	1426.75	5.4	3	10	12.5	65	1
ranaivosonii	222	1	1k	6	Ascomycota	Dothideomycetes					HQ631008	AP	dot1	1426.75	5.4	3	10	12.5	65	1
ranaivosonii	222	1	1b	7	Ascomycota	Eurotiomycetes	Eurotiales	Aspergillaceae	Aspergillus	felis/viridinutans/pseudofelis/parafelis	MH865511	AX	asp1	1426.75	5.4	3	10	12.5	65	1
ranaivosonii	222	1	1k	4	Ascomycota	Eurotiomycetes	Eurotiales	Aspergillaceae	Penicillium	janthinellum/brefeldianum	KX138426	BB	asp3	1426.75	5.4	3	10	12.5	65	1
ranaivosonii	222	1	6d	12	Ascomycota	Eurotiomycetes	Eurotiales	Trichomaceae/Aspergillaceae			MT487843	BE	eur1	1426.75	5.4	3	10	12.5	65	1
ranaivosonii	222	1	1g	6	Ascomycota	Leotiomycetes	Helotiales	Mollisiaceae	Phialocephala		MH858896	BJ	mol4	1426.75	5.4	3	10	12.5	65	1
ranaivosonii	222	1	1b	3	Ascomycota	Sordariomycetes	Coniochaetales	Coniochaetaceae	Coniochaeta	velutina	MK656234	R	con1	1426.75	5.4	3	10	12.5	65	1
ranaivosonii	222	1	1b	4	Ascomycota	Sordariomycetes	Diaporthales	Schizoparamaceae	Coniella		NR_111706	Y	sch1	1426.75	5.4	3	10	12.5	65	1
ranaivosonii	222	1	1b	28	Ascomycota	Sordariomycetes	Hypocreales	Hypocreaceae	Trichoderma	longibrachiatum	MT520646	AG1	hyp2	1426.75	5.4	3	10	12.5	65	1
ranaivosonii	222	1	1k	5	Ascomycota	Sordariomycetes	Hypocreales	Hypocreaceae	Trichoderma	koningii/hispanicum/texanum/koningiopsis/viride/samuelsii	MT102397	AI2	hyp4	1426.75	5.4	3	10	12.5	65	1
ranaivosonii	222	1	1g	8	Ascomycota	Sordariomycetes	Sordariales	Chaetomiaceae	Arcopilus	aureus	MH425285	L2	cha1	1426.75	5.4	3	10	12.5	65	1
ranaivosonii	222	7	wp	3	Ascomycota	Sordariomycetes	Xylariales	Sporocadaceae	(Neopestalotiopsis)		MN421898	BX	spo5	1426.75	5.4	3	10	12.5	65	1
ranaivosonii	222	1	3d	44	Ascomycota	Sordariomycetes	Xylariales	Sporocadaceae	Neopestalotiopsis/Pestalotiopsis		NR_145243	W	spo3	1426.75	5.4	3	10	12.5	65	1
ranaivosonii	222	1	1k	15	Ascomycota	Sordariomycetes	Xylariales	Sporocadaceae	Pestalotiopsis		MT509798	U	spo1	1426.75	5.4	3	10	12.5	65	1
ranaivosonii	222	1	1k	12	Ascomycota	Sordariomycetes					KJ471552	E	sor2	1426.75	5.4	3	10	12.5	65	1
ranaivosonii	222	1	3d	49	Ascomycota						FJ611952	BL3	asc1	1426.75	5.4	3	10	12.5	65	1
ranaivosonii	222	1	3d	11b	Ascomycota						EU489903	BM2	asc2	1426.75	5.4	3	10	12.5	65	1
ranaivosonii	222	1	3d	47	Ascomycota						HM239772	BN	asc3	1426.75	5.4	3	10	12.5	65	1
ranaivosonii	222	7	wp	6	Basidiomycota	Agaricomycetes	Agaricales	Agaricaceae	Coprinus		AF345812	CC	aga4	1426.75	5.4	3	10	12.5	65	1
ranaivosonii	222	1	1k	7	Basidiomycota	Agaricomycetes	Agaricales	Strophariaceae	Deconica		KX017213	CD2	aga5	1426.75	5.4	3	10	12.5	65	1
ranaivosonii	222	7	wp	2							KF675491	BR2	fun4	1426.75	5.4	3	10	12.5	65	1
ranaivosonii	222	1	3d	52							KU354831	BT1	fun6	1426.75	5.4	3	10	12.5	65	1
