# Supplementary material for: Fungal Diversity of Selected Habitat Specific Cynorkis Species (Orchidaceae) in the Central Highlands of Madagascar
Source: Microorganisms. 2021 Apr 10;9(4):792. doi: 10.3390/microorganisms9040792 (PMC8069969; doi:10.3390/microorganisms9040792)
Supplement: Supplementary file 1 [file microorganisms-09-00792-s001.zip › Supplemental file 1-field and OTU.xlsx]

## Sheet: Sheet1
Taxa	Collection site (refer Fig 1)	Area	Locality	Topography	Vegetation	Max of Number of roots processed	Max of Number of viable root samples (seedlings)	Max of Number of viable root samples (mature)	Accession	Rhizoctoia OTUs
Cynorkis speciosa	C	Ambositra	Antoetra	Rolling hills with few granite outcrops	Mix of forest, grassland, farmland and lithophytic habitat	9		3	Plant 1	cer2
Cynorkis speciosa	C	Ambositra	Antoetra	Rolling hills with few granite outcrops	Mix of forest, grassland, farmland and lithophytic habitat	4		1	Plant 1	tul5, tul8
Cynorkis fastigiata	D	Ampasina	Ambohimitombo	Steep hills, no bare rock	Humid forest (degraded), grassland at forest margins	12	3	1	Protocorm 2	tul5
Cynorkis flexuosa	A	Ambatofinandrahana	Magrama	Mountainous. Outcrops of marble and quartzite	Open montane grassland. Low shrubs near rock outcrops	8	2	1	Plant 2	tul9
Cynorkis flexuosa	A	Ambatofinandrahana	Magrama	Mountainous. Outcrops of marble and quartzite	Open montane grassland. Low shrubs near rock outcrops	6		1	Plant 1	tul8
Cynorkis flexuosa	B	Ivato	Ambodiriana	Base of wide valley. Granite slabs and large, fast-flowing river	Stands of large trees, glades, scrub and wet grassland	4		1	-	-
Cynorkis flexuosa	B	Ivato	Ambodiriana	Base of wide valley. Granite slabs and large, fast-flowing river	Stands of large trees, glades, scrub and wet grassland	6		2	-	-
Cynorkis flexuosa	E	Amoron'i mania	Ambelatany	Steep-sided granite inselberg. Rice cultivation on lower slopes	Few small trees at lower elevation. Wet grassland above rice fields	9		3	-	-
Cynorkis gibbosa	C	Ambositra	Antoetra	Rolling hills with few granite outcrops	Mix of forest, grassland, farmland and lithophytic habitat	4		1	Plant 1	tul10
Cynorkis gibbosa	C	Ambositra	Antoetra	Rolling hills with few granite outcrops	Mix of forest, grassland, farmland and lithophytic habitat	3		1	Plant 1	tul9
Cynorkis gibbosa	C	Ambositra	Antoetra	Rolling hills with few granite outcrops	Mix of forest, grassland, farmland and lithophytic habitat	3	1		-	-
Cynorkis gibbosa	E	Amoron'i mania	Ambelatany	Steep-sided granite inselberg. Rice cultivation on lower slopes	Few small trees at lower elevation. Wet grassland above rice fields	15	3	2	-	-
Cynorkis graminea	B	Ivato	Ambodiriana	Base of wide valley. Granite slabs and large, fast-flowing river	Stands of large trees, glades, scrub and wet grassland	10	1	2	-	-
Cynorkis graminea	B	Ivato	Ambodiriana	Base of wide valley. Granite slabs and large, fast-flowing river	Stands of large trees, glades, scrub and wet grassland	12		3	Plant 2	ser3
Cynorkis paillosa	C	Ambositra	Antoetra	Rolling hills with few granite outcrops	Mix of forest, grassland, farmland and lithophytic habitat	2	2		-	-
Cynorkis ridleyi	B	Ivato	Ambodiriana	Base of wide valley. Granite slabs and large, fast-flowing river	Stands of large trees, glades, scrub and wet grassland	8		1	-	-
Cynorkis ridleyi	C	Ambositra	Antoetra	Rolling hills with few granite outcrops	Mix of forest, grassland, farmland and lithophytic habitat	9	2	1	Plant 1	ser3
Cynorkis ridleyi	D	Ampasina	Ambohimitombo	Steep hills, no bare rock	Humid forest (degraded), grassland at forest margins	1	1		Plant 1
Cynorkis sp.	A	Ambatofinandrahana	Magrama	Mountainous. Outcrops of marble and quartzite	Open montane grassland. Low shrubs near rock outcrops	4		1	-	-
Cynorkis sp.	A	Ambatofinandrahana	Magrama	Mountainous. Outcrops of marble and quartzite	Open montane grassland. Low shrubs near rock outcrops	6	1	1	Plant 1	cer2
Cynorkis sp.	C	Ambositra	Antoetra	Rolling hills with few granite outcrops	Mix of forest, grassland, farmland and lithophytic habitat	2		1	-	-
Cynorkis uniflora	B	Ivato	Ambodiriana	Base of wide valley. Granite slabs and large, fast-flowing river	Stands of large trees, glades, scrub and wet grassland	2	4		-	-
Cynorkis uniflora	B	Ivato	Ambodiriana	Base of wide valley. Granite slabs and large, fast-flowing river	Stands of large trees, glades, scrub and wet grassland	6	1	1	-	-
Cynorkis uniflora	E	Amoron'i mania	Ambelatany	Steep-sided granite inselberg. Rice cultivation on lower slopes	Few small trees at lower elevation. Wet grassland above rice fields	4		1	-	-
Cynorkis uniflora	E	Amoron'i mania	Ambelatany	Steep-sided granite inselberg. Rice cultivation on lower slopes	Few small trees at lower elevation. Wet grassland above rice fields	8	2	2	-	-
Cynorkis x ranaivosonii	E	Amoron'i mania	Ambelatany	Steep-sided granite inselberg. Rice cultivation on lower slopes	Few small trees at lower elevation. Wet grassland above rice fields	6	0	1	Plant 1	ser4, tul6, tul8
Cynorkis purpurea	F	Ambatofinandrahana	Itremo	Mountainous. Outcrops of quartzite and granite. Open grassland.	Mix of inselberg, montane grassland and humid gallery forest	13	5		-	cer 1, cer4, tul3, tul4
