# Supplementary material for: Fungal Diversity of Selected Habitat Specific Cynorkis Species (Orchidaceae) in the Central Highlands of Madagascar
Source: Microorganisms. 2021 Apr 10;9(4):792. doi: 10.3390/microorganisms9040792 (PMC8069969; doi:10.3390/microorganisms9040792)
Supplement: Supplementary file 1 [file microorganisms-09-00792-s001.zip › Supplemental file 2-p values.xlsx]

## Sheet: Sheet1
COMBINED
		H	D	pH	NO3-N(ppm)	P (ppm)	K (ppm)
H		0.0012521	0.63256	0.365872	0.0995011	0.949775
D	0.0012521		0.932794	0.925605	0.0087886	0.609248
pH	0.63256	0.932794		0.103888	0.956669	0.327709
NO3-N(ppm)	0.365872	0.925605	0.103888		0.371995	0.0269647
P (ppm)	0.0995011	0.0087886	0.956669	0.371995		0.175507
K (ppm)	0.949775	0.609248	0.327709	0.0269647	0.175507
MYCORRHIZAL
H		3.34777e-06	0.259556	0.0571751	0.951655	0.727823
D	3.34777e-06		0.221769	0.10813	0.797394	0.943788
pH	0.259556	0.221769		0.429389	0.609293	0.862648
NO3-N(ppm)	0.0571751	0.10813	0.429389		0.596385	0.0676214
P (ppm)	0.951655	0.797394	0.609293	0.596385		0.164695
K (ppm)	0.727823	0.943788	0.862648	0.0676214	0.164695
NON-MYCORRHIZAL
H		0.000139083	0.551028	0.880034	0.254837	0.372917
D	0.000139083		0.496804	0.832089	0.282288	0.46478
pH	0.551028	0.496804		0.152534	0.92733	0.319456
NO3-N(ppm)	0.880034	0.832089	0.152534		0.403354	0.00829025
P (ppm)	0.254837	0.282288	0.92733	0.403354		0.389241
K (ppm)	0.372917	0.46478	0.319456	0.00829025	0.389241
